# Supplementary material for: Study on chemical constituents and antioxidant activities of Dianthus caryophyllus L
Source: Front Plant Sci. 2024 Aug 22;15:1438967. doi: 10.3389/fpls.2024.1438967 (PMC11374617; doi:10.3389/fpls.2024.1438967)
Supplement: Supplementary file 3 [file DataSheet3.xlsx]

## Sheet: Table 1
Table 1
EC50 values of ABTS and DPPH in different parts of carnation (`x ± s, n = 3).
Sample name	EC50(µg/mL, DPPH)	EC50(µg/mL, ABTS)
R-Dc	58.99±3.641 c	9.285±0.183 c
S-Dc	141.1±24 a	22.69±0.862 a
L-Dc	117±4.701 b	16.7±0.437 b
F-Dc	39.79±2.588 c	8.588±0.057 c
VC	0.615±0.028 d	0.549±0.016 d
Note: Different lowercase letters in the same column indicate significant differences, with P <0.05 between the two letters.

## Sheet: Table 2
Table 2
IC50 values of extracts from different parts of carnation (`x ± s，n = 3 ).
No.	Sample	A549•IC50 (μg/mL)	U2OS•IC50 (μg/mL)
1	R-Dc	60.16±5.94 c	26.36±1.891 c
2	S-Dc	≥1000 a	802.7±50.6 a
3	L-Dc	331.3±11.75 b	120.1±0.96 b
4	F-Dc	25.52±0.527 c	29.89±1.245 c
5	DDP	18.52±1.918 c	15.11±1.303 c
Note: Different lowercase letters in the same column indicate significant differences, with P <0.05 between the two letters.

## Sheet: Table 3
Table 3
Apoptosis rates(%) of A549 and U2OS cells treated with extracts from different parts of carnation (`x ± s，n = 3 ).
	A549			U2OS
	CON	30 μg/mL	60 μg/mL	CON	15 μg/mL	30 μg/mL
R-Dc	5.69±0.22	23.51±0.21***	49.2±1.04***	9.19±0.84	34.39±0.45***	61.58±0.62***
F-Dc	12.1±0.87	69.7±0.46***	76.29±0.24***	9.91±0.17	18.06±2.39**	48.86±0.67***
Note: Compared with CON group, **P<0.01; ***P<0.001.

## Sheet: Table 4
Table 4
Metabolite information table for all samples.
Index	Q1 (Da)	Q3 (Da)	Molecular Weight (Da)	Formula	Ionization model	Compounds	Class I	Class II	CAS	Level	R-Dc1	R-Dc2	R-Dc3	S-Dc1	S-Dc2	S-Dc3	L-Dc1	L-Dc2	L-Dc3	F-Dc1	F-Dc2	F-Dc3	QC01	QC02	QC03	cpd_ID	kegg_map
pme3200	74	57	73.064	C2H7N3	[M+H]+	1-methylguanidine	Nucleotides and derivatives	Nucleotides and derivatives	471-29-4	B	35600	35900	39500	25000	26900	26300	20900	29100	32800	60000	54100	54700	43800	34500	34500	C02294	--
pmb0782	86.1	69.2	85.089	C5H11N	[M+H]+	Piperidine	Alkaloids	Alkaloids	110-89-4	B	7030000	7790000	7020000	16100000	15400000	15400000	3280000	3390000	3480000	15600000	18100000	19400000	11600000	11200000	11400000	C01746	ko00960
pme1974	87.01	43	88.016	C3H4O3	[M-H]-	Pyruvic acid	Organic acids	Organic acids	127-17-3	B	11400	8710	5910	4310	9400	6870	17200	10500	14700	9070	8680	5670	9310	5930	6700	C00022	ko00010,ko00020,ko00030,ko00040,ko00053,ko00250,ko00260,ko00261,ko00270,ko00290,ko00330,ko00350,ko00360,ko00430,ko00440,ko00620,ko00630,ko00650,ko00660,ko00710,ko00730,ko00760,ko00770,ko00900,ko01100,ko01110,ko01200,ko01210,ko01230,ko01240
pme2292	89.11	72.08	88.1	C4H12N2	[M+H]+	Putrescine	Alkaloids	Phenolamine	110-60-1	B	297000	273000	285000	227000	189000	313000	449000	445000	458000	2620000	2550000	2630000	695000	714000	734000	C00134	ko00330,ko00472,ko00480,ko00960,ko01100,ko01110,ko02010
pmf0096	88.99	70.9	89.995	C2H2O4	[M-H]-	Oxalic acid	Phenolic acids	Phenolic acids	144-62-7	B	23200	23200	19400	9580	10500	7360	9	9	9	18000	14900	8720	15500	24100	15200	C00209	ko00230,ko00630,ko01100
pme2601	89	59	90.032	C3H6O3	[M-H]-	3-Hydroxypropanoic acid	Organic acids	Organic acids	503-66-2	B	9	9	9	4800	6800	4660	5530	7170	4680	11600	13200	7580	6490	8370	7640	C01013	ko00240,ko00410,ko00640,ko01100,ko01200
Lmgn002679	93.03	75.02	94.042	C6H6O	[M-H]-	Phenol	Phenolic acids	Phenolic acids	108-95-2	B	9	9	9	9	9	9	9	9	9	21300	25900	21100	7900	7120	7610	C00146	ko00350,ko01100
pma6298	96.04	68.05	95.037	C5H5NO	[M+H]+	3-Hydroxypyridine	Alkaloids	Alkaloids	109-00-2	B	13300	15100	8650	91100	85100	82300	17000	14000	17700	8100	5980	4150	37000	39400	41800	--	--
Lmqp000873	101.02	55.02	100.018	C4H4O3	[M+H]+	Succinic anhydride	Organic acids	Organic acids	108-30-5	B	841000	916000	827000	289000	253000	268000	295000	278000	263000	491000	470000	269000	521000	508000	513000	C19524	--
mws4052	102.05	56.05	101.048	C4H7NO2	[M+H]+	1-Aminocyclopropane-1-carboxylic acid	Organic acids	Organic acids	22059-21-8	B	522000	415000	495000	282000	287000	245000	325000	278000	309000	771000	802000	759000	376000	412000	382000	C01234	ko00270,ko01100,ko01110
pmf0256	101.1	84.7	102.104	C6H14O	[M-H]-	3-Methyl-1-pentanol	Others	Saccharides and Alcohols	589-35-5	B	9	9	9	42900	32900	40100	439000	392000	372000	27400	32500	48200	115000	103000	132000	--	--
pme3017	104.07	58	103.063	C4H9NO2	[M+H]+	2-Aminoisobutyric acid*	Amino acids and derivatives	Amino acids and derivatives	62-57-7	A	3860000	4090000	4210000	2460000	2330000	2260000	3350000	2460000	3030000	7090000	6640000	6790000	3760000	3650000	3320000	C03665	--
pme3033	104.07	86	103.063	C4H9NO2	[M+H]+	N,N-Dimethylglycine*	Amino acids and derivatives	Amino acids and derivatives	1118-68-9	A	5290000	4930000	5280000	2300000	2180000	2170000	2280000	2210000	2210000	1130000	1120000	1110000	2240000	3070000	2510000	C01026	ko00260,ko01100
pme3011	104.07	68.8	103.063	C4H9NO2	[M+H]+	γ-Aminobutyric acid*	Organic acids	Organic acids	56-12-2	A	6660000	6600000	6620000	2730000	2720000	2530000	2450000	2740000	2610000	905000	840000	757000	2760000	3190000	2850000	C00334	ko00250,ko00330,ko00410,ko00650,ko00760,ko01100
pmb0484	104.1	60.1	103.091	C5H13NO	[M+H]+	Choline	Alkaloids	Alkaloids	62-49-7	B	9480000	9510000	10400000	5140000	4720000	4810000	7660000	6330000	7270000	15900000	14800000	15700000	8780000	7870000	8270000	C00114	ko00260,ko00564,ko01100,ko02010
ML10172161	103	59.01	104.011	C3H4O4	[M-H]-	Hydroxypyruvic acid	Organic acids	Organic acids	1113-60-6	B	82300	199000	71100	60700	51200	131000	43700	69200	45900	128000	221000	250000	87800	110000	84900	C00168	ko00260,ko00630,ko01100,ko01110,ko01200
Lmbn000193	103	59.01	104.011	C3H4O4	[M-H]-	Tartronate semialdehyde	Organic acids	Organic acids	2480-77-5	B	103000	150000	107000	63600	59500	135000	33400	70000	42100	103000	217000	217000	122000	87100	89100	C01146	ko00053,ko00630,ko01100
mws0576	103.04	59.1	104.047	C4H8O3	[M-H]-	3-Hydroxybutyric acid	Organic acids	Organic acids	300-85-6	A	1730000	2860000	1610000	252000	390000	589000	808000	818000	626000	531000	1070000	1660000	787000	825000	805000	C01089	ko00072,ko00650,ko01100
mws0574	103.04	57.03	104.047	C4H8O3	[M-H]-	2-Hydroxyisobutyric acid	Organic acids	Organic acids	594-61-6	A	1060000	1210000	1120000	142000	157000	139000	284000	269000	300000	77100	105000	87000	227000	228000	259000	C21297	--
pme1975	103	59	104.06	C3H4O4	[M-H]-	Malonic acid	Organic acids	Organic acids	141-82-2	A	1900000	3280000	1790000	234000	396000	608000	895000	886000	643000	558000	1010000	1510000	789000	793000	782000	C00383	ko00061,ko00240,ko00410,ko01100,ko01212
pme0010	106	60	105.043	C3H7NO3	[M+H]+	L-Serine	Amino acids and derivatives	Amino acids and derivatives	56-45-1	A	1010000	1090000	1130000	1200000	1460000	1010000	3200000	1930000	3600000	2630000	2560000	2290000	2180000	1340000	1420000	C00065	ko00260,ko00261,ko00270,ko00460,ko00564,ko00600,ko00630,ko00920,ko00970,ko01100,ko01110,ko01200,ko01230,ko01240,ko02010
mws0601	110.02	66	111.032	C5H5NO2	[M-H]-	Pyrrole-2-carboxylic acid	Organic acids	Organic acids	634-97-9	B	5710	2430	2900	16500	22400	19200	6570	4660	5600	6030	3240	3680	8940	5590	9130	C05942	ko00330
mws0255	112.05	95	111.043	C4H5N3O	[M+H]+	Cytosine	Nucleotides and derivatives	Nucleotides and derivatives	71-30-7	A	319000	226000	327000	252000	193000	223000	237000	254000	278000	406000	351000	442000	323000	401000	382000	C00380	ko00240,ko01100
pme2122	112.09	95	111.08	C5H9N3	[M+H]+	Histamine	Amino acids and derivatives	Amino acids and derivatives	51-45-6	B	40400	31300	37900	12400	8800	6330	165000	178000	149000	101000	89000	105000	59900	71600	65300	C00388	ko00340,ko01100,ko01110
pme0257	111.02	80	112.027	C4H4N2O2	[M-H]-	Uracil	Nucleotides and derivatives	Nucleotides and derivatives	66-22-8	A	325000	300000	324000	266000	298000	287000	355000	368000	341000	415000	471000	410000	330000	304000	343000	C00106	ko00240,ko00410,ko00770,ko01100
pme0006	116.07	70.1	115.063	C5H9NO2	[M+H]+	L-Proline	Amino acids and derivatives	Amino acids and derivatives	147-85-3	A	35100000	34700000	34500000	31300000	31300000	30600000	30900000	30400000	30800000	20100000	18300000	18200000	28100000	28600000	28800000	C00148	ko00330,ko00332,ko00970,ko01100,ko01110,ko01230,ko02010
mws0376	115	71	116.011	C4H4O4	[M-H]-	Fumaric acid	Organic acids	Organic acids	110-17-8	B	230000	379000	330000	668000	440000	663000	167000	171000	184000	126000	225000	186000	307000	333000	320000	C00122	ko00020,ko00190,ko00220,ko00250,ko00350,ko00360,ko00620,ko00650,ko00760,ko01100,ko01110,ko01200
mws0823	115.04	71	116.047	C5H8O3	[M-H]-	3-Methyl-2-Oxobutanoic acid	Organic acids	Organic acids	759-05-7	B	13700	10800	8170	40500	46300	54400	26900	26800	27500	32300	27800	33700	32700	33400	43000	C00141	ko00280,ko00290,ko00770,ko00966,ko01100,ko01110,ko01210,ko01230,ko01240
pme3193	116.04	74	117.043	C4H7NO3	[M-H]-	N-Acetyl-L-glycine	Amino acids and derivatives	Amino acids and derivatives	543-24-8	B	22700	22500	24000	3750	5460	2560	5670	3830	3700	9	9	9	2650	5240	4590	--	--
mws0256	118.09	72.1	117.079	C5H11NO2	[M+H]+	L-Valine	Amino acids and derivatives	Amino acids and derivatives	72-18-4	A	8710000	8650000	8810000	13200000	13400000	12800000	4930000	4420000	5030000	22600000	24500000	24700000	12100000	11400000	12300000	C00183	ko00280,ko00290,ko00311,ko00460,ko00770,ko00966,ko00970,ko01100,ko01110,ko01210,ko01230,ko01240,ko02010
pme0120	118.09	101	117.079	C5H11NO2	[M+H]+	5-Aminovaleric acid	Amino acids and derivatives	Amino acids and derivatives	660-88-8	B	19700	20700	29000	18700	16700	26300	16100	22900	28900	782000	1010000	809000	168000	167000	72200	C00431	ko00310,ko00330,ko01100
mws0192	117.02	73	118.027	C4H6O4	[M-H]-	Succinic acid	Organic acids	Organic acids	110-15-6	A	45600000	44300000	47700000	10000000	10400000	10300000	7980000	13500000	16200000	25400000	23300000	12100000	22800000	24400000	28900000	C00042	ko00020,ko00190,ko00250,ko00310,ko00350,ko00360,ko00620,ko00630,ko00640,ko00650,ko00760,ko00920,ko01100,ko01110,ko01200
mws0470	117.02	73	118.027	C4H6O4	[M-H]-	Methylmalonic acid	Organic acids	Organic acids	516-05-2	A	48700000	48400000	51700000	10600000	10800000	11200000	15900000	13800000	17500000	25400000	24200000	12500000	23900000	25300000	31900000	C02170	ko00240,ko00280,ko00640,ko01100
pme1730	117	59	118.027	C4H6O4	[M-H]-	D-Erythronolactone	Organic acids	Organic acids	15667-21-7	B	9	9	9	51200	70200	62100	127000	107000	105000	49100	58600	27200	56800	67900	59800	--	--
mws0147	117.06	59	118.063	C5H10O3	[M-H]-	β-Hydroxyisovaleric acid	Organic acids	Organic acids	625-08-1	B	54900	38000	43300	71200	77800	62900	8310	10600	6900	187000	179000	210000	65800	50400	68400	C20827	ko00280,ko01100
pme3096	118	74	119.022	C3H5NO4	[M-H]-	Aminomalonic acid	Organic acids	Organic acids	1068-84-4	A	2020000	1950000	2170000	435000	442000	437000	622000	567000	671000	985000	962000	499000	933000	1020000	1220000	C00872	--
mws0230	120.07	74	119.058	C4H9NO3	[M+H]+	L-Threonine	Amino acids and derivatives	Amino acids and derivatives	72-19-5	A	3830000	2810000	3260000	2750000	3020000	2670000	1970000	2140000	2070000	7060000	7790000	7450000	3260000	4380000	3850000	C00188	ko00260,ko00261,ko00290,ko00860,ko00970,ko01100,ko01110,ko01230,ko02010
mws0671	120.07	74.1	119.058	C4H9NO3	[M+H]+	L-Homoserine	Organic acids	Organic acids	672-15-1	B	3470000	2770000	3050000	2870000	2900000	2750000	1840000	1760000	1760000	8400000	8780000	8540000	3510000	4280000	3990000	C00263	ko00260,ko00270,ko00300,ko00920,ko01100,ko01110,ko01230
pmp001287	120.08	103.05	119.073	C8H9N	[M+H]+	N-Benzylmethylene isomethylamine	Alkaloids	Alkaloids	-	A	6320000	6380000	6290000	13500000	13500000	13200000	9120000	8540000	9370000	35000000	34100000	33000000	19000000	19300000	19300000	--	--
pme0195	120.02	62	121.02	C3H7NO2S	[M-H]-	L-Cysteine	Amino acids and derivatives	Amino acids and derivatives	52-90-4	A	29600	28600	23700	2690000	2680000	2810000	804000	970000	980000	12400	11600	6020	503000	609000	547000	C00097	ko00260,ko00270,ko00311,ko00332,ko00430,ko00460,ko00480,ko00730,ko00770,ko00920,ko00970,ko01100,ko01110,ko01200,ko01230,ko01240,ko04122
pmb0069	122	105	121.053	C7H7NO	[M+H]+	Benzamide	Phenolic acids	Phenolic acids	55-21-0	B	14100	11400	12400	45100	43100	42800	17000	15800	9880	29600	37900	37700	20400	28900	22700	C09815	--
pme0241	123.04	79	122.037	C7H6O2	[M+H]+	Benzoic acid	Phenolic acids	Phenolic acids	65-85-0	A	74100	96000	106000	116000	93500	143000	67200	67900	69500	145000	179000	138000	224000	240000	261000	C00180	ko00360,ko01100,ko01110
mws0628	121.03	92	122.037	C7H6O2	[M-H]-	4-Hydroxybenzaldehyde*	Phenolic acids	Phenolic acids	123-08-0	A	413000	381000	416000	649000	660000	695000	530000	439000	490000	329000	296000	292000	427000	440000	459000	C00633	ko01100
Lmgp002593	123.04	77.04	122.037	C7H6O2	[M+H]+	3-hydroxybenzaldehyde*	Organic acids	Organic acids	100-83-4	A	1110000	974000	1150000	600000	648000	281000	414000	440000	384000	595000	734000	814000	840000	1020000	736000	C03067	--
Lmbn001930	121.03	77.04	122.037	C7H6O2	[M-H]-	2-Hydroxybenzaldehyde (Salicylaldehyde)*	Phenolic acids	Phenolic acids	90-02-8	B	23600	30600	17900	21400	5200	7360	30300	29000	32400	19200	20600	24400	24100	14000	15900	C06202	ko01100
pme1216	122.03	78	123.032	C6H5NO2	[M-H]-	2-Picolinic acid	Organic acids	Organic acids	98-98-6	A	58000	56600	51300	48000	63300	65200	43600	43000	27200	426000	422000	623000	151000	156000	132000	C10164	ko00380,ko01100
Lmbp000668	124.04	78.03	123.032	C6H5NO2	[M+H]+	Isonicotinic acid	Organic acids	Organic acids	55-22-1	B	375000	419000	422000	371000	476000	433000	298000	274000	259000	1700000	2690000	2250000	649000	761000	738000	C07446	--
pme0490	124.04	78	123.032	C6H5NO2	[M+H]+	Nicotinic acid (Vitamin B3)	Others	Vitamin	59-67-6	A	274000	252000	302000	328000	414000	334000	184000	147000	181000	1570000	2520000	2120000	646000	608000	633000	C00253	ko00760,ko00960,ko01100,ko01110,ko01240
pmb0302	126.1	96	125.024	C2H8NO3P	[M+H]+	2-Aminoethylphosphonate	Lipids	Glycerol ester	2041-14-7	B	5180	2490	5910	45300	33700	30300	62000	42600	57900	5900	3440	5950	18700	20900	22800	C03557	ko00440,ko01100,ko02010
mws0572	126.07	109	125.059	C5H7N3O	[M+H]+	5-Methylcytosine	Nucleotides and derivatives	Nucleotides and derivatives	554-01-8	B	68600	61000	65200	84500	132000	100000	76400	89000	85300	155000	123000	132000	70300	76500	74900	C02376	ko00240,ko01100
Zmgn000216	125	78.96	126.008	C2H7O4P	[M-H]-	2-Hydroxyethylphosphonic acid	Organic acids	Organic acids	22987-21-9	B	10300	7290	9630	20000	16500	14700	25700	62800	49200	21300	27300	16000	28900	33200	13800	C06451	ko00440,ko00998,ko01100,ko01110
pmp001086	127.04	97	126.032	C6H6O3	[M+H]+	5-Hydroxymethylfurfural	Phenolic acids	Phenolic acids	67-47-0	B	1730000	1560000	2050000	1160000	1230000	1070000	1280000	1160000	1240000	2100000	2240000	2080000	2330000	2330000	2310000	C11101	--
NK10264324	127.04	81.03	126.032	C6H6O3	[M+H]+	1,3,5-Benzenetriol	Phenolic acids	Phenolic acids	108-73-6	B	18700	61200	39100	399000	380000	426000	302000	372000	327000	9	9	9	225000	224000	185000	C02183	--
mws0251	127.05	110	126.043	C5H6N2O2	[M+H]+	Thymine	Nucleotides and derivatives	Nucleotides and derivatives	65-71-4	B	22900	23300	24100	94900	104000	99000	22600	24300	22100	26300	27100	26300	32900	37100	38800	C00178	ko00240,ko01100
Lmbn000612	128.04	82.03	129.043	C5H7NO3	[M-H]-	1-Pyrroline-4-hydroxy-2-carboxylic acid	Organic acids	Organic acids	9054-77-7	B	34800	31100	27700	10200	14100	10600	3150	4860	1880	10300	12300	16200	14500	11800	11200	C04282	ko00330,ko01100
mws0263	128.04	82.03	129.043	C5H7NO3	[M-H]-	5-Oxo-L-Proline	Amino acids and derivatives	Amino acids and derivatives	98-79-3	A	38700	52700	37300	26600	17200	39600	8710	9960	4060	55500	52600	66100	27100	50400	32100	C01879	ko00480,ko01100
Rfmb319	130.09	84.08	129.079	C6H11NO2	[M+H]+	Pipecolic acid	Amino acids and derivatives	Amino acids and derivatives	4043-87-2	B	3330000	2820000	3680000	1900000	1150000	1570000	354000	293000	364000	2110000	2320000	2090000	1970000	2160000	2270000	C00408	ko00310,ko00960,ko01100,ko01110
ML10181668	130.09	84.08	129.079	C6H11NO2	[M+H]+	Cycloleucine	Amino acids and derivatives	Amino acids and derivatives	52-52-8	B	16000000	18000000	18700000	7380000	8420000	6450000	5120000	4760000	7020000	24500000	25400000	18700000	13300000	11200000	10400000	C03969	--
mws0425	129.02	85	130.027	C5H6O4	[M-H]-	Citraconic acid	Organic acids	Organic acids	498-23-7	A	119000	182000	129000	9	9	9	46900000	49400000	44100000	11900000	15300000	12500000	70500000	75800000	69300000	C02226	ko00290,ko00660,ko01100,ko01210
pme2693	131.12	114.09	130.111	C6H14N2O	[M+H]+	N-Acetylputrescine	Alkaloids	Phenolamine	18233-70-0	B	9	9	9	16400	22700	14600	28100	35500	30300	317000	286000	301000	88200	83400	86800	C02714	ko00330,ko01100
pma3649	132.1	86.1	131.058	C5H9NO3	[M+H]+	5-Aminolevulinate	Alkaloids	Alkaloids	106-60-5	B	397000	537000	464000	607000	235000	1070000	82700	238000	55400	1580000	1060000	1920000	565000	699000	763000	C00430	ko00260,ko00860,ko01100,ko01110,ko01240,ko02010
pmf0470	132.07	73	131.058	C5H9NO3	[M+H]+	cis-4-Hydroxy-D-proline	Amino acids and derivatives	Amino acids and derivatives	2584-71-6	B	42100	48600	57200	52200	41400	64400	47400	113000	42200	9	9	9	60000	118000	68500	C03440	ko00330,ko01100
Zmpn000638	130.05	88.04	131.069	C4H9N3O2	[M-H]-	3-Guanidinopropionic acid	Organic acids	Organic acids	353-09-3	B	9	9	9	12200	12900	16500	20200	20800	16500	11000	12900	12600	19400	16000	20300	C03065	--
mws0227	132.1	86.2	131.095	C6H13NO2	[M+H]+	L-Leucine*	Amino acids and derivatives	Amino acids and derivatives	61-90-5	A	2840000	3010000	2980000	6540000	6590000	6610000	1370000	1380000	1330000	6620000	6820000	7680000	4520000	4380000	4350000	C00123	ko00280,ko00290,ko00966,ko00970,ko01100,ko01110,ko01210,ko01230,ko02010
mws1587	132.1	86	131.095	C6H13NO2	[M+H]+	L-Norleucine*	Amino acids and derivatives	Amino acids and derivatives	327-57-1	A	2540000	2800000	2680000	6000000	5770000	6130000	1240000	1270000	1250000	5980000	6430000	7130000	4260000	4030000	4020000	C01933	--
pmp001198	132.1	57.1	131.095	C6H13NO2	[M+H]+	6-Deoxyfagomine	Alkaloids	Alkaloids	197449-09-5	A	10600000	11200000	11100000	22800000	21900000	22300000	5330000	5160000	5320000	21500000	24600000	26100000	16500000	15700000	16400000	--	--
Lmbn001288	131.03	87.04	132.042	C5H8O4	[M-H]-	2-Hydroxy-2-methyl-3-oxobutanoic acid	Organic acids	Organic acids	71698-08-3	B	91800	116000	85800	905000	970000	902000	530000	488000	468000	1980000	1940000	2110000	922000	1050000	932000	C06010	ko00290,ko00650,ko00660,ko00770,ko01100,ko01110,ko01210,ko01230
Lmmn002164	131.03	87.05	132.042	C5H8O4	[M-H]-	Monomethyl succinate	Organic acids	Organic acids	3878-55-5	B	84500	92500	80400	824000	812000	816000	485000	427000	450000	1860000	2000000	1970000	861000	908000	861000	--	--
Lmmn000806	131.03	87.05	132.042	C5H8O4	[M-H]-	Dimethylmalonic acid	Organic acids	Organic acids	595-46-0	A	76500	83600	75500	796000	798000	767000	435000	421000	425000	1810000	1810000	1930000	820000	857000	799000	--	--
Lmbn001364	131.03	87.05	132.042	C5H8O4	[M-H]-	4-Hydroxy-2-Oxopentanoic Acid	Organic acids	Organic acids	3318-73-8	B	106000	94100	86400	1010000	1060000	979000	519000	532000	484000	1900000	2180000	2040000	1030000	1040000	1040000	C03589	ko00360,ko01100
mws0473	131.03	87.05	132.042	C5H8O4	[M-H]-	2-Methylsuccinic acid	Organic acids	Organic acids	498-21-5	A	925000	977000	830000	9240000	9290000	8850000	4760000	4890000	4580000	19500000	20700000	21900000	9230000	9700000	9630000	--	--
Lmgn000160	131.05	70.03	132.053	C4H8N2O3	[M-H]-	3-Ureidopropionic Acid	Organic acids	Organic acids	462-88-4	B	40400	40600	51800	13900	9540	9530	7330	7000	4010	151000	129000	106000	24700	34300	35100	C02642	ko00240,ko00410,ko00770,ko01100
mws0001	133.06	74	132.054	C4H8N2O3	[M+H]+	L-Asparagine	Amino acids and derivatives	Amino acids and derivatives	70-47-3	A	670000	570000	608000	207000	261000	234000	193000	205000	202000	2380000	2820000	2740000	691000	754000	705000	C00152	ko00250,ko00460,ko00970,ko01100,ko01110,ko01230
mws0341	131.07	85	132.079	C6H12O3	[M-H]-	2-Hydroxyisocaproic acid	Organic acids	Organic acids	20312-37-2	A	9	9	9	138000	92500	146000	9	9	9	1210000	1290000	1160000	439000	491000	404000	C03264	--
Lmrn002746	131.07	85.07	132.079	C6H12O3	[M-H]-	2-Hydroxy-4-methylpentanoic acid	Organic acids	Organic acids	498-36-2	B	9	9	9	66600	55500	80800	89500	87400	108000	12500	18700	24600	50500	52800	41900	--	--
pme2527	133	116	132.09	C5H12N2O2	[M+H]+	L-Ornithine	Amino acids and derivatives	Amino acids and derivatives	70-26-8	B	62600	64400	66700	19200	17700	11300	23000	15400	22300	220000	228000	193000	74800	58100	54800	C00077	ko00220,ko00330,ko00472,ko00480,ko01100,ko01110,ko01210,ko01230,ko02010
mws0219	132.03	88	133.038	C4H7NO4	[M-H]-	L-Aspartic Acid	Amino acids and derivatives	Amino acids and derivatives	56-84-8	A	8300000	8460000	8230000	1500000	1520000	1530000	1880000	1920000	1810000	4900000	5040000	5040000	4010000	4520000	5300000	C00049	ko00220,ko00250,ko00260,ko00261,ko00270,ko00300,ko00340,ko00410,ko00460,ko00710,ko00760,ko00770,ko00970,ko01100,ko01110,ko01200,ko01210,ko01230,ko01240,ko02010
mws0275	133.01	71.01	134.022	C4H6O5	[M-H]-	L-Malic acid	Organic acids	Organic acids	97-67-6	A	27700000	26800000	28500000	48700000	44500000	40000000	16200000	18400000	15800000	96400000	79000000	99200000	41700000	43200000	43800000	C00149	ko00020,ko00620,ko00630,ko00710,ko01100,ko01110,ko01200
Lmbn000198	133.01	71.01	134.022	C4H6O5	[M-H]-	3-Dehydro-L-Threonic Acid	Organic acids	Organic acids	-	A	8570000	11600000	10500000	14400000	12400000	14100000	6520000	7110000	4950000	31900000	24100000	32400000	11200000	13300000	13400000	C03064	ko00053,ko01100
pme0040	136.06	119	135.054	C5H5N5	[M+H]+	Adenine	Nucleotides and derivatives	Nucleotides and derivatives	73-24-5	A	913000	943000	925000	3470000	3470000	3280000	1150000	1050000	1090000	1470000	2020000	1680000	1610000	1660000	1630000	C00147	ko00230,ko00908,ko01100
pmb0374	136.06	118.9	135.054	C5H5N5	[M+H]+	2-Aminopurine	Nucleotides and derivatives	Nucleotides and derivatives	452-06-2	B	134000	127000	131000	98000	99200	113000	351000	296000	322000	307000	249000	297000	225000	235000	218000	--	--
HJKP000649	136.07	91.05	135.068	C8H9NO	[M+H]+	N-benzylformamide	Alkaloids	Alkaloids	6343-54-0	A	3670000	3890000	4300000	2920000	3350000	3100000	2280000	1810000	2060000	8910000	12900000	10500000	4820000	4770000	4550000	C15561	--
mws0889	135.03	75.01	136.037	C4H8O5	[M-H]-	D-Threonic Acid	Others	Saccharides and Alcohols	3909-12-4	B	24100	30300	31800	65400	71700	75400	9	9	9	111000	125000	61800	83100	48300	64400	C21649	--
pme0033	137.05	119	136.039	C5H4N4O	[M+H]+	Hypoxanthine	Nucleotides and derivatives	Nucleotides and derivatives	68-94-0	B	9	9	9	30500	29300	19900	16200	15800	17100	17500	38300	23600	19600	15800	16000	C00262	ko00230,ko01100
mws1078	138.05	92.1	137.048	C7H7NO2	[M+H]+	Anthranilic Acid	Phenolic acids	Phenolic acids	118-92-3	A	285000	345000	342000	276000	218000	363000	275000	180000	345000	203000	256000	256000	203000	168000	294000	C00108	ko00380,ko00400,ko00998,ko01058,ko01100,ko01110,ko01230
mws1336	138.06	120	137.048	C7H7NO2	[M+H]+	4-Aminobenzoic acid	Phenolic acids	Phenolic acids	150-13-0	A	809000	745000	864000	89000	88000	74600	835000	1030000	728000	74300	61500	63600	339000	333000	337000	C00568	ko00790,ko01100,ko01240
pme2268	138.05	94.07	137.048	C7H7NO2	[M+H]+	Trigonelline	Alkaloids	Alkaloids	535-83-1	A	13300000	13200000	13600000	678000	629000	665000	13900000	13500000	15800000	18300000	18400000	16500000	9230000	9850000	9730000	C01004	ko00760
pma0948	138.09	121.1	137.084	C8H11NO	[M+H]+	Phenylethanolamine	Alkaloids	Alkaloids	7568-93-6	B	9	9	9	9	9	9	74400	82400	100000	48100	44700	55800	51400	47200	41200	C02735	--
pme1002	138.09	103	137.084	C8H11NO	[M+H]+	L-Tyramine	Amino acids and derivatives	Amino acids and derivatives	51-67-2	B	15300	20700	17800	9	9	9	208000	222000	219000	149000	135000	153000	140000	127000	135000	C00483	ko00350,ko00950,ko01100,ko01110,ko01240
Lmbn001981	137.02	93.03	138.032	C7H6O3	[M-H]-	2,5-Dihydroxybenzaldehyde	Phenolic acids	Phenolic acids	1194-98-5	B	255000	280000	238000	166000	190000	173000	9	9	9	322000	370000	346000	206000	241000	240000	C05585	ko00350,ko01100
Lmbn002862	137.02	93.03	138.032	C7H6O3	[M-H]-	3-Hydroxybenzoic Acid	Organic acids	Organic acids	99-06-9	B	305000	299000	292000	269000	262000	297000	235000	234000	218000	17900000	18500000	18700000	5750000	6110000	6130000	C00587	ko00400
mws0749	137.02	93	138.032	C7H6O3	[M-H]-	4-Hydroxybenzoic acid	Phenolic acids	Phenolic acids	99-96-7	A	370000	371000	398000	202000	230000	232000	179000	213000	144000	441000	497000	567000	274000	291000	371000	C00156	ko00130,ko00790,ko01100,ko01110,ko01240
Hmgn001653	137.02	93.04	138.032	C7H6O3	[M-H]-	Protocatechualdehyde	Phenolic acids	Phenolic acids	139-85-5	A	293000	305000	294000	147000	163000	177000	146000	144000	86900	338000	382000	352000	248000	229000	170000	C16700	ko00950
Lmgn001670	137.03	108.02	138.032	C7H6O3	[M-H]-	Salicylic acid	Phenolic acids	Phenolic acids	69-72-7	B	79700	86600	81700	51400	44400	45300	15900	15700	19300	9	9	9	19500	33400	28800	C00805	ko00360,ko01100,ko01110,ko04075
pme2828	140	99	139.027	C6H5NO3	[M+H]+	4-Nitrophenol	Phenolic acids	Phenolic acids	100-02-7	B	6000000	8500000	5590000	3110000	4370000	15700000	9130000	10500000	5740000	39100000	40900000	39200000	16100000	13800000	12800000	C00870	--
pma2987	142.1	124.09	141.09	C6H11N3O	[M+H]+	Histidinol	Alkaloids	Alkaloids	501-28-0	B	26200000	26200000	25300000	33200000	31800000	32300000	28800000	30200000	29200000	25300000	24000000	25200000	28300000	29800000	29600000	C00860	ko00340,ko01100,ko01110,ko01230
pme3207	141.02	59	142.027	C6H6O4	[M-H]-	Muconic acid	Organic acids	Organic acids	1119-72-8	A	1080000	1280000	1260000	935000	924000	951000	4480000	4830000	4780000	3780000	3600000	3520000	2220000	2520000	2330000	C02480	ko01100
pme2879	141	123	142.038	C5H6N2O3	[M-H]-	5-Hydroxymethyluracil	Nucleotides and derivatives	Nucleotides and derivatives	4433-40-3	B	9	9	9	20900	14400	12800	9	9	9	30100	22600	13800	16900	10300	12200	C03088	--
Rfmb320	144.1	84.08	143.095	C7H13NO2	[M+H]+	1-Methylpiperidine-2-carboxylic acid	Amino acids and derivatives	Amino acids and derivatives	7730-87-2	A	2030000	2030000	1860000	1360000	1520000	1600000	1690000	1350000	1440000	1370000	1460000	1530000	1610000	1530000	1600000	--	--
mws0340	143.03	111	144.042	C6H8O4	[M-H]-	2,3-Dimethylsuccinic acid	Amino acids and derivatives	Amino acids and derivatives	13545-04-5	B	9	9	9	283000	296000	276000	9	9	9	97500	104000	83200	85800	97000	91000	--	--
Rfmb318	144.1	84.08	144.092	C7H14NO2+	[M]+	D-Proline betaine	Amino acids and derivatives	Amino acids and derivatives	1195-94-4	A	1050000	1040000	975000	849000	827000	805000	873000	757000	793000	740000	812000	798000	814000	809000	888000	C21514	--
pme0295	146.08	86	145.074	C6H11NO3	[M+H]+	4-Acetamidobutyric acid	Organic acids	Organic acids	3025-96-5	B	72900	67900	65400	44400	53000	50400	22500	34900	25800	9	9	9	40200	33600	51900	C02946	ko00330,ko01100
Lmqp000427	146.08	82.07	145.074	C6H11NO3	[M+H]+	N-Methyl-Trans-4-Hydroxy-L-Proline	Amino acids and derivatives	Amino acids and derivatives	4252-82-8	B	141000	129000	138000	61700	73100	52400	107000	103000	124000	175000	172000	159000	101000	112000	78500	--	--
mws0567	146.09	87	145.085	C5H11N3O2	[M+H]+	4-Guanidinobutyric acid	Organic acids	Organic acids	463-00-3	B	2440000	2190000	2370000	1610000	1650000	1570000	871000	852000	915000	315000	308000	323000	1270000	1450000	1360000	C01035	ko00330,ko01100
Lmgn000224	145.01	57.03	146.022	C5H6O5	[M-H]-	2-Methyl-3-oxosuccinic acid	Organic acids	Organic acids	-	B	10400	18800	10600	50100	84200	62100	70000	63000	52800	61500	42800	53900	51000	37600	47300	C06030	ko00660
pme2380	145.01	101	146.022	C5H6O5	[M-H]-	α-Ketoglutaric acid	Organic acids	Organic acids	328-50-7	A	274000	218000	191000	306000	402000	342000	1050000	964000	797000	248000	303000	370000	432000	457000	393000	C00026	ko00020,ko00040,ko00053,ko00220,ko00250,ko00300,ko00310,ko00340,ko00430,ko00630,ko00650,ko00660,ko01100,ko01110,ko01200,ko01210,ko01230,ko01240
mws0924	145.05	101	146.058	C6H10O4	[M-H]-	2-Methylglutaric acid	Organic acids	Organic acids	617-62-9	B	101000	115000	142000	122000	155000	100000	9	9	9	197000	216000	222000	106000	144000	140000	--	--
Lmbn001676	145.05	101.06	146.058	C6H10O4	[M-H]-	3-Hydroxy-3-Methyl-2-Oxopentanoic Acid	Organic acids	Organic acids	-	B	9	9	9	20300	21400	15800	15100	10300	3790	18100	21100	25100	18100	15800	16800	C14463	ko00290,ko01110,ko01210
Wmzn000227	145.06	109.04	146.058	C6H10O4	[M-H]-	2,2-Dimethylsuccinic acid	Organic acids	Organic acids	597-43-3	A	321000	336000	264000	81600	69000	73300	56700	55000	40000	577000	591000	645000	199000	136000	156000	--	--
Lmbn001609	145.05	83.05	146.058	C6H10O4	[M-H]-	2-Acetyl-2-Hydroxybutanoic Acid	Organic acids	Organic acids	-	B	7100	7040	11000	9280	6320	10100	3780	6920	4700	16600	13000	9070	13400	4610	10500	C06006	ko00290,ko01100,ko01110,ko01210,ko01230
pme0193	147.08	84	146.069	C5H10N2O3	[M+H]+	L-Glutamine	Amino acids and derivatives	Amino acids and derivatives	56-85-9	A	4040000	4000000	4070000	2740000	2410000	2600000	1320000	1400000	1220000	7480000	6930000	7420000	3150000	2850000	3030000	C00064	ko00220,ko00230,ko00240,ko00250,ko00630,ko00750,ko00910,ko00970,ko01100,ko01230,ko01240,ko02010
pme0026	147.11	84	146.106	C6H14N2O2	[M+H]+	L-Lysine	Amino acids and derivatives	Amino acids and derivatives	56-87-1	A	1140000	1160000	1300000	570000	649000	513000	269000	292000	310000	2800000	2840000	2610000	899000	978000	866000	C00047	ko00300,ko00310,ko00780,ko00960,ko00970,ko01100,ko01110,ko01210,ko01230,ko02010
mws1050	148.06	88	147.053	C5H9NO4	[M+H]+	O-Acetylserine	Amino acids and derivatives	Amino acids and derivatives	5147-00-2	A	375000	333000	364000	350000	350000	313000	509000	412000	445000	729000	735000	714000	416000	414000	423000	C00979	ko00270,ko00908,ko00920,ko01100,ko01110,ko01200,ko01230,ko04122
Zmzn000113	146.05	102.06	147.053	C5H9NO4	[M-H]-	L-threo-3-Methylaspartate	Amino acids and derivatives	Amino acids and derivatives	6061-13-8	A	1680000	1900000	1790000	510000	588000	530000	708000	764000	795000	1160000	1110000	1250000	755000	835000	947000	C03618	ko00630,ko00660,ko01100,ko01200
pme0014	148.06	84	147.053	C5H9NO4	[M+H]+	L-Glutamic acid	Amino acids and derivatives	Amino acids and derivatives	56-86-0	A	22200000	19300000	21800000	13900000	15600000	14100000	21400000	20100000	21000000	24300000	24900000	24300000	17600000	20100000	19000000	C00025	ko00220,ko00250,ko00330,ko00332,ko00340,ko00430,ko00480,ko00524,ko00630,ko00650,ko00660,ko00860,ko00910,ko00970,ko01100,ko01110,ko01200,ko01210,ko01230,ko01240,ko02010
pmp001285	149.02	65.04	148.016	C8H4O3	[M+H]+	Phthalic anhydride	Phenolic acids	Phenolic acids	85-44-9	B	971000	1030000	961000	799000	924000	1010000	708000	690000	767000	899000	948000	928000	875000	811000	871000	--	--
ML10171848	147.03	85.03	148.037	C5H8O5	[M-H]-	D-Arabinono-1,4-lactone	Others	Saccharides and Alcohols	2782-09-4	A	707000	892000	1440000	34000000	37400000	38400000	19500000	16400000	34800000	38200000	43500000	46300000	30100000	35000000	38800000	C00652	ko00053
pmb2826	147.03	87.1	148.037	C5H8O5	[M-H]-	L-Citramalic acid	Organic acids	Organic acids	6236-09-5	A	107000	16200	61400	3000000	5730000	4260000	4200000	3460000	2030000	9950000	8580000	11800000	3630000	4190000	4710000	C02614	ko00660,ko01100
mws2213	147.05	77.01	148.052	C9H8O2	[M-H]-	Cinnamic acid	Phenolic acids	Phenolic acids	140-10-3	B	22300	19600	22900	7470	7200	6870	9	9	9	9	9	9	6960	6430	5700	C00423	ko00130,ko00360,ko00940,ko00998,ko01100,ko01110
pme3154	147.07	59.01	148.074	C6H12O4	[M-H]-	Mevalonic acid	Organic acids	Organic acids	150-97-0	A	512000	941000	689000	13200000	13700000	13100000	11000000	10300000	12200000	15300000	15400000	15900000	12900000	13600000	14700000	C00418	ko00900,ko01100,ko01110
Lmgp000796	150.06	61.01	149.048	C8H7NO2	[M+H]+	4-Hydroxymandelonitrile	Alkaloids	Alkaloids	13093-65-7	A	12800000	12600000	13200000	18600000	20100000	18800000	2960000	2880000	2880000	18300000	23800000	22200000	13400000	14800000	14900000	C00650	--
pme1210	150.06	61	149.051	C5H11NO2S	[M+H]+	L-Methionine	Amino acids and derivatives	Amino acids and derivatives	63-68-3	A	14000000	14800000	15200000	21100000	22600000	20500000	3620000	3400000	3010000	19700000	25800000	24600000	15000000	15300000	16400000	C00073	ko00270,ko00966,ko00970,ko01100,ko01110,ko01210,ko01230,ko01240
mws0847	150.08	133	149.07	C6H7N5	[M+H]+	1-Methyladenine	Nucleotides and derivatives	Nucleotides and derivatives	5142-22-3	A	376000	423000	424000	712000	746000	749000	96400	101000	110000	636000	914000	816000	440000	485000	459000	C02216	--
mws0262	149.01	87	150.016	C4H6O6	[M-H]-	L-Tartaric acid	Organic acids	Organic acids	87-69-4	A	9	9	9	1490000	2570000	1590000	2110000	1630000	1530000	4880000	4360000	4120000	1680000	2000000	2640000	C00898	ko00630,ko01100
mws0489	149.02	77	150.032	C8H6O3	[M-H]-	Benzoylformic acid	Organic acids	Organic acids	611-73-4	B	9	9	9	9	9	9	9	9	9	207000	220000	212000	56900	49400	50200	C02137	ko00360,ko01100
mws1499	149.05	59.01	150.053	C5H10O5	[M-H]-	D-Arabinose	Others	Saccharides and Alcohols	10323-20-3	B	9	9	9	67900	53600	62100	333000	271000	289000	606000	585000	613000	141000	154000	96300	C00216	ko00040,ko00053
Zmgn000173	149.05	75.01	150.053	C5H10O5	[M-H]-	D-Ribose	Others	Saccharides and Alcohols	50-69-1	A	32600	51500	40200	162000	271000	189000	256000	282000	203000	2620000	2310000	2650000	398000	553000	548000	C00121	ko00030,ko01100,ko02010
pmf0420	149.06	74.9	150.068	C9H10O2	[M-H]-	Benzyl acetate	Organic acids	Organic acids	140-11-4	B	11300	6990	11100	7230	13200	8310	22100	18000	18800	6250	3300	8630	42600	41000	39000	C15513	--
mws0921	149.06	131	150.068	C9H10O2	[M-H]-	p-Coumaryl alcohol	Phenolic acids	Phenolic acids	3690-05-9	A	346000	336000	289000	40600	59500	31600	9	9	9	369000	349000	381000	183000	198000	200000	C02646	ko00940,ko01100,ko01110
mws4177	152.07	120.05	151.063	C8H9NO2	[M+H]+	Methyl Anthranilate	Organic acids	Organic acids	134-20-3	B	15600	16100	15900	9	9	9	3190	4100	3590	5150	4450	6060	5590	6450	7750	C20634	--
pma0675	153.05	135.04	152.047	C8H8O3	[M+H]+	o-Anisic acid	Phenolic acids	Phenolic acids	579-75-9	B	9	9	9	10200	5100	10700	9	9	9	103000	115000	85900	41800	34500	34000	--	--
pme2362	151.04	107	152.047	C8H8O3	[M-H]-	Mandelic acid	Phenolic acids	Phenolic acids	90-64-2	B	9	9	9	9	9	9	9	9	9	132000	136000	201000	62500	49000	79200	C01984	--
mws0458	151.04	136	152.047	C8H8O3	[M-H]-	Vanillin	Phenolic acids	Phenolic acids	121-33-5	B	2040000	2150000	2080000	1130000	1120000	1150000	306000	159000	147000	503000	545000	471000	876000	853000	913000	C00755	ko00998,ko01100,ko01110
Zmyn002323	151.04	107.05	152.047	C8H8O3	[M-H]-	2-Hydroxyphenylacetic acid	Organic acids	Organic acids	614-75-5	B	9	9	9	9	9	9	9	9	9	49900	52700	52800	12600	18000	14900	C05852	ko00360,ko01100
mws0437	151.06	71	152.068	C5H12O5	[M-H]-	D-Arabitol	Others	Saccharides and Alcohols	488-82-4	A	728000	527000	591000	733000	582000	697000	667000	690000	603000	584000	651000	875000	626000	719000	723000	C01904	ko00040,ko01100
ML10177402	152.03	108.05	153.043	C7H7NO3	[M-H]-	4-Aminosalicylic acid	Phenolic acids	Phenolic acids	65-49-6	B	35600	39500	39200	9	9	9	9	9	9	9	9	9	9280	10900	8310	C02518	--
mws0596	154.05	136.04	153.043	C7H7NO3	[M+H]+	3-Hydroxyanthranilic acid	Organic acids	Organic acids	548-93-6	A	498000	483000	569000	10200	8380	11500	27000	13400	32900	128000	143000	131000	169000	165000	174000	C00632	ko00380,ko01100,ko01240
mws0180	153.02	109.03	154.027	C7H6O4	[M-H]-	2,5-Dihydroxybenzoic acid; Gentisic Acid	Phenolic acids	Phenolic acids	490-79-9	A	242000	250000	247000	17000	25700	21600	14200	7770	14800	241000	232000	225000	145000	138000	145000	C00628	ko00350,ko01100
mws0885	153.02	109.03	154.027	C7H6O4	[M-H]-	2,4-Dihydroxybenzoic acid	Phenolic acids	Phenolic acids	89-86-1	A	87400	76800	82600	9	9	9	9	9	9	164000	230000	190000	123000	127000	162000	--	--
mws0639	153.02	109.03	154.027	C7H6O4	[M-H]-	2,3-Dihydroxybenzoic Acid	Organic acids	Organic acids	303-38-8	A	449000	482000	505000	35200	44300	32300	16900	34100	33100	477000	506000	496000	270000	315000	303000	C00196	ko01110
pmb3099	153.03	125	154.039	C4H11O4P	[M-H]-	Diethyl phosphate	Organic acids	Organic acids	598-02-7	B	9620	9320	8540	9	9	9	76300	87600	87000	40300	49200	49300	25000	26600	29200	C06608	--
mws0254	156.08	110	155.069	C6H9N3O2	[M+H]+	L-Histidine	Amino acids and derivatives	Amino acids and derivatives	71-00-1	A	15100000	15000000	14800000	1920000	1690000	1870000	205000	238000	196000	4470000	4440000	4940000	2490000	2720000	2640000	C00135	ko00340,ko00410,ko00970,ko01100,ko01110,ko01230,ko02010
pmb0819	157	130	156.069	C10H8N2	[M+H]+	3-Indoleacetonitrile	Alkaloids	Plumerane	771-51-7	A	576000	639000	688000	858000	785000	759000	96300	86600	80000	465000	442000	397000	462000	793000	665000	C02938	ko00380,ko01100
pmf0175	157.16	157.2	158.167	C10H22O	[M-H]-	2-Decanol*	Others	Saccharides and Alcohols	1120-06-5	B	4960000	6050000	5730000	6910000	6710000	6630000	4890000	6270000	5500000	5980000	6970000	7360000	6380000	6650000	6690000	--	--
pmf0174	157.16	157.2	158.167	C10H22O	[M-H]-	1-Decanol*	Others	Saccharides and Alcohols	112-30-1	B	4580000	5700000	5330000	6450000	6280000	6130000	4310000	5740000	4970000	5490000	6460000	6750000	5810000	6130000	6090000	C01633	--
Lmbn001467	158.08	116.07	159.09	C7H13NO3	[M-H]-	5-Acetamidopentanoic Acid	Organic acids	Organic acids	1072-10-2	B	13200000	13100000	13300000	7070000	6630000	6330000	6690000	7050000	7150000	3480000	3430000	3480000	7660000	7980000	7910000	C03087	ko00310,ko01100
pme3382	160.06	98	161.069	C6H11NO4	[M-H]-	N-Acetyl-L-threonine	Amino acids and derivatives	Amino acids and derivatives	17093-74-2	B	75600	59500	66200	20500	28800	25100	69800	63300	46500	13200	17000	23500	31700	34100	26300	--	--
pme2914	161.05	99	162.053	C6H10O5	[M-H]-	3-Hydroxy-3-methylpentane-1,5-dioic acid	Amino acids and derivatives	Amino acids and derivatives	503-49-1	B	3540000	3930000	4460000	9	9	9	284000	454000	743000	941000	1240000	800000	1500000	1550000	1390000	C03761	--
pmf0440	163.08	91.1	162.068	C10H10O2	[M+H]+	4-MethoxycinnaMaldehyde	Phenolic acids	Phenolic acids	1963-36-6	A	156000	154000	146000	238000	223000	223000	163000	170000	164000	233000	216000	235000	173000	167000	178000	C10475	--
pme2758	162.04	144	163.048	C5H9NO5	[M-H]-	4-Hydroxy-L-glutamic acid	Amino acids and derivatives	Amino acids and derivatives	3913-68-6	B	16100	16000	12500	62900	66400	77400	5760	2670	3850	2680	6450	4960	8350	3810	5350	C03079	--
pme1419	164.07	104	163.067	C6H13NO2S	[M+H]+	L-Methionine methyl ester	Amino acids and derivatives	Amino acids and derivatives	10332-17-9	A	72500	61400	60200	138000	117000	126000	98400	88400	94500	369000	346000	373000	137000	151000	141000	--	--
Lmbp000123	164.07	56.05	163.067	C6H13NO2S	[M+H]+	L-Homomethionine	Amino acids and derivatives	Amino acids and derivatives	25148-30-5	B	206000	217000	216000	45100	57700	39700	9860	7400	6510	1150000	1030000	1190000	507000	552000	541000	C17213	ko00966,ko01110,ko01210
mws1641	165.04	120.02	164.033	C6H4N4O2	[M+H]+	Lumazine	Nucleotides and derivatives	Nucleotides and derivatives	487-21-8	B	9	9	9	28600	19100	23200	27800	21700	29600	9	9	9	16100	11900	17100	C03212	--
mws0159	163.04	91	164.047	C9H8O3	[M-H]-	Phenylpyruvic acid	Organic acids	Organic acids	156-06-9	B	13400	25900	21400	46000	52900	43000	52300	76400	54500	64900	132000	108000	44800	82200	61700	C00166	ko00360,ko00400,ko00960,ko01100,ko01110,ko01210,ko01230
pmb0142	165.1	95.2	164.047	C9H8O3	[M+H]+	Caffeic aldehyde	Phenolic acids	Phenolic acids	141632-15-7	B	9	9	9	18900	16500	19100	14800	12200	11000	6960	6060	5590	9580	8040	11700	C10945	ko00940,ko01110
Lmmn001643	163.04	119.05	164.047	C9H8O3	[M-H]-	2-Hydroxycinnamic acid*	Organic acids	Organic acids	583-17-5	A	236000	240000	199000	571000	593000	616000	205000	201000	173000	251000	233000	250000	296000	297000	275000	C01772	ko00360,ko00940,ko01100,ko01110
Lmbn002739	163.04	119.05	164.047	C9H8O3	[M-H]-	3-Hydroxycinnamic Acid*	Phenolic acids	Phenolic acids	14755-02-3	B	5810	8050	6070	122000	138000	103000	62800	65000	67000	46700	48300	41300	53000	69400	52300	C12621	ko00360,ko01100
pme1439	165.05	119	164.047	C9H8O3	[M+H]+	p-Coumaric acid	Phenolic acids	Phenolic acids	501-98-4	B	16500	29600	21800	128000	181000	111000	184000	189000	137000	9	9	9	47800	60400	55400	C00811	ko00130,ko00350,ko00940,ko00950,ko00998,ko01100,ko01110
Lmbn002648	163.04	119.05	164.047	C9H8O3	[M-H]-	α-Hydroxycinnamic Acid*	Phenolic acids	Phenolic acids	5801-57-0	B	180000	146000	177000	458000	415000	447000	171000	174000	171000	201000	184000	216000	248000	237000	223000	C02763	ko00360,ko01100
pme2529	163.2	101	164.068	C6H12O5	[M-H]-	1,5-Anhydro-D-glucitol	Others	Saccharides and Alcohols	154-58-5	B	9	9	9	51900	66200	75400	401000	437000	442000	219000	176000	275000	141000	210000	166000	C07326	--
pme2435	163	59	164.068	C6H12O5	[M-H]-	L-Fucose	Others	Saccharides and Alcohols	2438-80-4	B	9	9	9	29900	24100	40600	359000	372000	407000	88800	52100	54100	103000	107000	129000	C01019	ko00051,ko00520,ko01100
Hmlp002407	166.05	120.04	165.042	C8H7NO3	[M+H]+	HBOA	Alkaloids	Alkaloids	23520-34-5	B	9	9	9	264000	224000	271000	550000	500000	495000	9	9	9	142000	153000	210000	C15769	ko00402,ko01110
pme3083	164.04	120	165.043	C8H7NO3	[M-H]-	2-(Formylamino)benzoic acid	Phenolic acids	Phenolic acids	3342-77-6	B	46400	56600	58100	101000	125000	101000	165000	171000	155000	51700	45900	50800	90500	86400	101000	C05653	ko00380,ko01100
pme3968	166.07	149.05	165.065	C6H7N5O	[M+H]+	7-Methylguanine	Nucleotides and derivatives	Nucleotides and derivatives	578-76-7	B	46900	44500	46700	29800	29100	27400	55000	49900	45700	28200	29500	26300	47500	42600	47300	C02242	--
pme0021	166.09	120.08	165.07	C9H11NO2	[M+H]+	L-Phenylalanine	Amino acids and derivatives	Amino acids and derivatives	63-91-2	A	194000	186000	206000	423000	436000	403000	301000	272000	261000	1380000	1370000	1300000	632000	645000	639000	C00079	ko00360,ko00400,ko00460,ko00940,ko00960,ko00966,ko00970,ko00998,ko01100,ko01110,ko01210,ko01230,ko02010
pme0281	165.02	121.03	166.027	C8H6O4	[M-H]-	Terephthalic acid	Phenolic acids	Phenolic acids	100-21-0	B	684000	947000	854000	792000	741000	976000	1310000	1600000	1310000	486000	366000	572000	551000	951000	707000	C06337	ko01100
Zmhn001420	165.02	121.03	166.027	C8H6O4	[M-H]-	5,7-Dihydroxy-1(3H)-isobenzofuranone	Phenolic acids	Phenolic acids	27979-58-4	B	145000	208000	131000	138000	214000	237000	166000	172000	120000	121000	182000	245000	137000	176000	173000	--	--
pme0282	165.02	77.04	166.027	C8H6O4	[M-H]-	Phthalic acid	Organic acids	Organic acids	88-99-3	B	54700	66100	50700	48100	20300	38500	97200	72900	93500	43100	44500	54000	47300	56100	67100	C01606	ko01100,ko02010
pmc0274	167.1	121.1	166.031	C6H6N4S	[M+H]+	6-Methylmercaptopurine	Nucleotides and derivatives	Nucleotides and derivatives	50-66-8	B	8620000	8560000	8350000	16100000	15800000	16000000	11400000	10600000	11100000	40000000	37900000	37100000	21700000	23500000	24300000	C16614	--
mws0344	165.04	75	166.048	C5H10O6	[M-H]-	D-Xylonic acid	Organic acids	Organic acids	526-91-0	A	1550000	1520000	1700000	302000	332000	310000	1560000	1720000	1760000	6450000	6510000	6670000	2220000	2440000	2520000	C00502	ko00040,ko01100
mws0467	165.06	119.05	166.063	C9H10O3	[M-H]-	3-(4-Hydroxyphenyl)-propionic acid	Phenolic acids	Phenolic acids	501-97-3	B	29100	31000	34200	42600	40400	38500	25100	19000	32800	9570000	12000000	10400000	3470000	3710000	3520000	C01744	--
Lmbn005172	165.06	119.05	166.063	C9H10O3	[M-H]-	2,6-Dimethoxybenzaldehyde	Phenolic acids	Phenolic acids	3392-97-0	A	9	9	9	9	9	9	9	9	9	7740000	7850000	8630000	2510000	2620000	2610000	--	--
Lmrn003000	165.06	103.06	166.063	C9H10O3	[M-H]-	2-Hydroxy-3-phenylpropanoic acid	Organic acids	Organic acids	7326-19-4	B	9	9	9	9	9	9	10300	12600	11600	5950000	6480000	7120000	2190000	2120000	2020000	C05607	ko00360,ko00960,ko01100
Zmjp000624	168.06	150.05	167.058	C8H9NO3	[M+H]+	Pyridoxal	Others	Vitamin	66-72-8	B	133000	159000	152000	525000	731000	847000	819000	898000	790000	755000	962000	975000	722000	515000	545000	C00250	ko00750,ko01100,ko01240
NK10253223	168.06	94.06	167.058	C8H9NO3	[M+H]+	2-Amino-3-methoxybenzoic acid	Phenolic acids	Phenolic acids	3177-80-8	B	81200	122000	101000	660000	557000	554000	616000	593000	548000	624000	767000	702000	496000	657000	379000	C05831	ko00380
mws2125	166.98	78.7	167.982	C3H5O6P	[M-H]-	Phosphoenolpyruvate	Organic acids	Organic acids	138-08-9	B	46700	26800	27700	28600	41700	25700	117000	127000	80900	159000	125000	227000	52400	65400	81600	C00074	ko00010,ko00020,ko00400,ko00440,ko00620,ko00710,ko00998,ko01100,ko01110,ko01200,ko01230,ko01240
Cmdn000784	167.02	124.01	168.028	C5H4N4O3	[M-H]-	Uric acid	Nucleotides and derivatives	Nucleotides and derivatives	69-93-2	B	9	9	9	3880	2900	5200	12100	7850	7640	60400	112000	98700	33400	34700	23700	--	--
Zmsp001834	169.05	65	168.042	C8H8O4	[M+H]+	2,6-Dimethoxy-1,4-benzoquinone	Quinones	Quinones	530-55-2	A	972000	940000	972000	1090000	1150000	1150000	717000	813000	669000	391000	437000	447000	715000	660000	741000	C10331	--
Hmbp001276	169.05	65.03	168.042	C8H8O4	[M+H]+	Gallacetophenone	Phenolic acids	Phenolic acids	528-21-2	A	181000	199000	203000	9110000	9530000	9900000	3030000	3020000	2970000	32200000	32500000	33300000	21400000	20200000	20700000	--	--
pme2598	167.03	123.04	168.042	C8H8O4	[M-H]-	3,4-Dihydroxybenzeneacetic acid	Phenolic acids	Phenolic acids	102-32-9	A	9	9	9	220000	191000	216000	597000	571000	548000	9	9	9	219000	227000	238000	C01161	ko00350,ko01100
mws0028	167.03	108.02	168.042	C8H8O4	[M-H]-	Vanillic acid	Phenolic acids	Phenolic acids	121-34-6	B	212000	250000	240000	612000	606000	607000	282000	288000	313000	550000	569000	615000	401000	420000	426000	C06672	--
pme1383	170.08	134.1	169.074	C8H11NO3	[M+H]+	Pyridoxine	Others	Vitamin	65-23-6	B	100000	112000	111000	454000	456000	415000	224000	194000	198000	357000	416000	369000	243000	245000	268000	C00314	ko00750,ko01100,ko01240
pme0181	170.09	124	169.085	C7H11N3O2	[M+H]+	3-Methyl-L-Histidine	Amino acids and derivatives	Amino acids and derivatives	368-16-1	B	8500	13900	23700	26000	18600	24200	4770	2310	3170	233000	190000	205000	37900	37200	35100	C01152	ko00340,ko01100
Zmzn000078	168.99	78.96	169.998	C3H7O6P	[M-H]-	Dihydroxyacetone phosphate	Others	Saccharides and Alcohols	57-04-5	B	91500	76300	78900	35100	37100	45300	48300	47300	54400	80200	94800	75100	46700	52400	51500	C00111	ko00010,ko00040,ko00051,ko00052,ko00561,ko00562,ko00564,ko00640,ko00710,ko00760,ko01100,ko01110,ko01200,ko01230
Xmbp001692	171.03	81.03	170.022	C7H6O5	[M+H]+	2,4,6-Trihydroxybenzoic acid	Organic acids	Organic acids	83-30-7	B	61900	66700	64200	62700	74500	75200	32500	26900	34300	16100	13900	17100	43900	52200	52000	--	--
Lmbn003524	171.1	99.08	172.11	C9H16O3	[M-H]-	9-Oxononanoic acid	Organic acids	Organic acids	2553-17-5	B	6720	5500	6200	11000	16900	11400	7710	5510	5210	2370	2300	2250	7160	7160	5740	C16322	ko00592,ko01110
pme0253	174.11	86	173.105	C8H15NO3	[M+H]+	N-Acetyl-L-leucine	Amino acids and derivatives	Amino acids and derivatives	1188-21-2	B	28100	33600	39500	136000	145000	119000	90800	80700	97400	80000	89700	101000	76500	76800	98000	C02710	--
MA10039492	173.01	71.03	174.016	C6H6O6	[M-H]-	Dehydroascorbic acid	Others	Vitamin	490-83-5	B	9	9	9	101000	76700	114000	279000	307000	331000	333000	401000	334000	157000	159000	148000	C05422	ko00053,ko00480,ko01100
pme3009	175.02	99	174.016	C6H6O6	[M+H]+	Trans-Citridic acid	Organic acids	Organic acids	4023-65-8	A	231000	320000	159000	185000	323000	277000	241000	332000	171000	222000	278000	123000	176000	114000	122000	C02341	ko00660,ko01100
Lmgn002555	173.08	59.01	174.089	C8H14O4	[M-H]-	2-Propylglutaric acid	Organic acids	Organic acids	32806-62-5	B	9	9	9	91500	52100	50000	90800	65700	100000	10100	10100	8320	48700	47900	37600	C16658	--
mws0242	173.08	111	174.089	C8H14O4	[M-H]-	Suberic Acid	Organic acids	Organic acids	505-48-6	B	22200	23400	27900	39500	48100	35400	20200	26200	18300	43400	36700	49000	26900	31100	25700	C08278	--
Zmyn000155	173.11	131.08	174.1	C7H14N2O3	[M-H]-	N-α-Acetyl-L-ornithine	Amino acids and derivatives	Amino acids and derivatives	6205-08-9	A	19700000	21900000	22400000	456000	518000	347000	33500	38800	27500	359000	380000	334000	4430000	3980000	5100000	C00437	ko00220,ko01100,ko01110,ko01210,ko01230
mws0260	175.12	116	174.112	C6H14N4O2	[M+H]+	L-Arginine	Amino acids and derivatives	Amino acids and derivatives	74-79-3	A	5030000	5070000	5060000	427000	382000	447000	6200	9510	12300	77800	80800	91200	1220000	1110000	1190000	C00062	ko00220,ko00261,ko00330,ko00472,ko00970,ko01100,ko01110,ko01230,ko02010
pmf0173	173.15	173.2	174.162	C10H22O2	[M-H]-	1,2-Decanediol	Others	Saccharides and Alcohols	1119-86-4	B	28800	37900	39200	15300	17700	21100	17700	18400	23300	9	9	9	41500	39100	34700	--	--
pme2559	174.04	88	175.048	C6H9NO5	[M-H]-	N-Acetyl-L-Aspartic Acid	Amino acids and derivatives	Amino acids and derivatives	997-55-7	A	465000	423000	412000	13300	21900	11300	20300	17600	19100	11800	9620	16100	79300	69700	75500	C01042	ko00250,ko01100
pme1651	176.1	130.1	175.063	C10H9NO2	[M+H]+	Indole 3-acetic acid (IAA)	Alkaloids	Plumerane	87-51-4	B	20000	27800	26700	24100	27700	22600	5310	8390	7440	43700	50300	40400	29700	26900	29700	C00954	ko00380,ko01100,ko04075
pmb0813	176.1	133.2	175.063	C10H9NO2	[M+H]+	1-Methoxyindole-3-carbaldehyde	Alkaloids	Plumerane	67282-55-7	A	9	9	9	9	9	9	43400	45100	62900	444000	505000	459000	137000	139000	87900	--	--
pme0008	176.1	113	175.096	C6H13N3O3	[M+H]+	L-Citrulline	Amino acids and derivatives	Amino acids and derivatives	372-75-8	A	2680000	2660000	2600000	317000	287000	254000	60800	52900	62900	145000	114000	124000	627000	626000	613000	C00327	ko00220,ko01100,ko01110,ko01230
Hmfn000531	175.02	87.01	176.032	C6H8O6	[M-H]-	L-Ascorbic acid (Vitamin C)	Others	Vitamin	50-81-7	A	9	9	9	586000	590000	423000	9370000	8940000	4780000	3310000	3360000	5190000	1650000	1840000	2510000	C00072	ko00053,ko00480,ko01100,ko01110,ko01240
mws4175	175.02	85.03	176.032	C6H8O6	[M-H]-	D-Glucurono-6,3-lactone	Others	Saccharides and Alcohols	32449-92-6	B	9	9	9	201000	183000	176000	1120000	1170000	998000	795000	903000	937000	411000	450000	476000	C02670	ko00053,ko01100
Zmgn001448	175.06	115.04	176.068	C7H12O5	[M-H]-	2-Propylmalic Acid*	Organic acids	Organic acids	-	B	195000	231000	221000	1790000	1640000	1630000	1230000	1250000	1240000	3610000	3570000	3760000	1710000	1750000	1940000	C05994	ko00620
Lmbn001754	175.06	115.04	176.068	C7H12O5	[M-H]-	3-Isopropylmalic Acid*	Organic acids	Organic acids	921-28-8	B	213000	225000	197000	1670000	1600000	1740000	1400000	1260000	1210000	3800000	3560000	3880000	1720000	1610000	1910000	C04411	ko00290,ko01100,ko01110,ko01210,ko01230
pmb3101	175.06	115	176.068	C7H12O5	[M-H]-	2-Isopropylmalic Acid*	Organic acids	Organic acids	49601-06-1	A	196000	163000	167000	1570000	1450000	1420000	1200000	1040000	1150000	3650000	3510000	3670000	1410000	1710000	1790000	C02504	ko00290,ko00620,ko01100,ko01110,ko01210,ko01230
Lmbp001216	178.09	84.08	177.082	C7H15NO2S	[M+H]+	L-Dihomomethionine	Amino acids and derivatives	Amino acids and derivatives	34022-36-1	B	104000	99200	113000	363000	418000	376000	1500000	1520000	1560000	134000	115000	114000	561000	584000	578000	C17217	ko00966,ko01210
mws0875	179.05	76	178.041	C5H10N2O3S	[M+H]+	L-Cysteinyl-L-glycine	Amino acids and derivatives	Amino acids and derivatives	19246-18-5	B	89000	84700	64300	31400	28700	38700	62400	101000	73900	81500	71000	51400	53000	54000	38100	C01419	ko00480,ko01100
mws0009	179.07	91	178.063	C10H10O3	[M+H]+	Coniferaldehyde	Phenolic acids	Phenolic acids	20649-42-7	B	19600	16700	7420	110000	97700	111000	9	9	2430	68200	62400	67800	37900	38200	45400	C02666	ko00940,ko01100,ko01110
mws1195	179.07	147.1	178.063	C10H10O3	[M+H]+	p-Coumaric acid methyl ester*	Phenolic acids	Phenolic acids	3943-97-3	B	23900	27600	18900	43500	46700	48200	8240	7660	7630	74600	79400	75300	27600	31400	32700	--	--
mws0981	178.04	136.02	179.044	C6H5N5O2	[M-H]-	Isoxanthopterin	Nucleotides and derivatives	Nucleotides and derivatives	529-69-1	B	9	9	9	10400	10400	7880	45100	38400	43800	9	9	9	18400	10200	18700	C03975	--
pmb0786	180.09	163.06	179.079	C6H13NO5	[M+H]+	D-Glucosamine	Others	Saccharides and Alcohols	3416-24-8	A	158000	118000	142000	105000	145000	152000	118000	145000	166000	142000	126000	162000	153000	133000	156000	C00329	ko00520,ko01100
mws2212	179.03	135.05	180.042	C9H8O4	[M-H]-	Caffeic acid	Phenolic acids	Phenolic acids	331-39-5	B	71700	94500	84800	9	9	9	12000	12800	32900	175000	152000	169000	28800	67600	58400	C01197	ko00940,ko01100,ko01110
pmf0139	179.06	59	180.063	C6H12O6	[M-H]-	D-Galactose	Others	Saccharides and Alcohols	59-23-4	B	21600	27500	29100	288000	250000	287000	1110000	973000	911000	7500000	7760000	8830000	1220000	1270000	1030000	C00124	ko00052,ko01100
mws4170	179.06	59.01	180.063	C6H12O6	[M-H]-	D-Glucose	Others	Saccharides and Alcohols	14431-43-7	A	62500	61200	68200	238000	222000	298000	959000	1000000	914000	9330000	9410000	7290000	1350000	1510000	1420000	C00031	ko00010,ko00030,ko00052,ko00500,ko00520,ko00524,ko00901,ko01100,ko01110,ko02010
Hmln000297	179.05	59.01	180.063	C6H12O6	[M-H]-	Inositol	Others	Saccharides and Alcohols	87-89-8	A	101000	123000	99200	259000	281000	281000	1040000	921000	925000	9090000	9200000	7900000	1360000	1340000	1660000	C00137	ko00052,ko00053,ko00562,ko01100,ko01110,ko02010,ko04070
Lmbn004847	179.07	146.04	180.079	C10H12O3	[M-H]-	4-Methoxyphenylpropionic acid	Phenolic acids	Phenolic acids	-	A	68800	58300	68300	53800	95300	90000	3860	783	3880	1640000	1550000	1430000	636000	752000	621000	--	--
mws0093	179.07	146	180.079	C10H12O3	[M-H]-	Coniferyl alcohol	Phenolic acids	Phenolic acids	458-35-5	A	181000	182000	247000	261000	304000	229000	11900	6990	15800	4780000	4820000	4410000	1910000	1890000	1840000	C00590	ko00940,ko00998,ko01100,ko01110
mws0250	182.08	136.1	181.074	C9H11NO3	[M+H]+	L-Tyrosine	Amino acids and derivatives	Amino acids and derivatives	60-18-4	A	1180000	1300000	1460000	896000	1210000	1030000	770000	595000	661000	2850000	4290000	3350000	1530000	1540000	1610000	C00082	ko00130,ko00261,ko00350,ko00360,ko00400,ko00460,ko00730,ko00940,ko00950,ko00965,ko00966,ko00970,ko00998,ko01100,ko01110,ko01210,ko01230,ko01240
Hmcn006267	181.05	107.01	182.058	C9H10O4	[M-H]-	2,6-Dimethoxybenzoic acid	Others	Others	1466-76-8	B	6340	4660	4270	10800	9960	10900	16700	21800	17300	63800	60300	61200	20800	23300	16900	--	--
mws1350	181.05	151	182.058	C9H10O4	[M-H]-	Syringaldehyde; 4-Hydroxy-3,5-Dimethoxybenzaldehyde	Phenolic acids	Phenolic acids	134-96-3	B	9960	5900	7200	129000	142000	185000	2300000	2040000	1960000	119000	120000	103000	641000	777000	818000	--	--
Hmtn001288	181.05	135.04	182.058	C9H10O4	[M-H]-	Methyl 2,4-dihydroxyphenylacetate	Phenolic acids	Phenolic acids	67828-42-6	B	9	9	9	9	9	9	9	9	9	15600	21300	14600	6850	9490	12600	--	--
pme2596	184.06	148	183.053	C8H9NO4	[M+H]+	4-Pyridoxic acid	Others	Vitamin	82-82-6	B	68600	82700	78100	266000	294000	283000	327000	306000	326000	192000	203000	201000	207000	213000	225000	C00847	ko00750,ko01100
pmb1754	184	125	184.073	C5H15NO4P+	[M]+	O-Phosphocholine	Alkaloids	Alkaloids	107-73-3	B	1840000	1680000	1660000	345000	271000	342000	918000	1050000	927000	2020000	2430000	1970000	1120000	869000	1080000	C00588	ko00564,ko01100
Zmgn000447	184.98	78.96	185.993	C3H7O7P	[M-H]-	3-Phospho-D-glyceric acid	Others	Saccharides and Alcohols	820-11-1	B	54400	30600	48800	23400	46200	32700	986000	689000	254000	275000	121000	360000	142000	170000	132000	C00197	ko00010,ko00030,ko00260,ko00270,ko00561,ko00630,ko00710,ko01100,ko01110,ko01200,ko01230,ko01240
mws0752	185.15	185.16	186.162	C11H22O2	[M-H]-	Undecylic Acid	Lipids	Free fatty acids	112-37-8	B	183000	190000	199000	266000	271000	287000	208000	245000	236000	599000	634000	639000	348000	380000	361000	C17715	--
pme0137	187.07	125	188.08	C7H12N2O4	[M-H]-	N-Acetyl-L-Glutamine	Amino acids and derivatives	Amino acids and derivatives	2490-97-3	A	152000	215000	138000	45900	53700	71800	136000	134000	144000	525000	522000	497000	210000	180000	213000	--	--
mws0237	187.1	125	188.105	C9H16O4	[M-H]-	Azelaic acid	Organic acids	Organic acids	123-99-9	A	630000	728000	696000	1080000	1050000	1040000	811000	864000	871000	821000	719000	844000	754000	922000	808000	C08261	--
mws0736	189.12	86	188.116	C8H16N2O3	[M+H]+	N-Glycyl-L-leucine	Amino acids and derivatives	Amino acids and derivatives	869-19-2	A	241000	234000	247000	191000	178000	175000	233000	236000	246000	237000	220000	211000	218000	228000	227000	C02155	--
mws5041	189.12	86.1	188.116	C8H16N2O3	[M+H]+	L-Glycyl-L-isoleucine	Amino acids and derivatives	Amino acids and derivatives	19461-38-2	A	220000	217000	231000	201000	173000	191000	225000	233000	236000	213000	209000	198000	203000	208000	221000	--	--
pme0122	189.12	126	188.116	C8H16N2O3	[M+H]+	N6-Acetyl-L-lysine	Amino acids and derivatives	Amino acids and derivatives	692-04-6	A	543000	620000	613000	87600	106000	117000	57100	62300	74400	312000	421000	436000	283000	306000	271000	C02727	ko00310,ko01100
Zmjp000182	189.13	70.07	188.127	C7H16N4O2	[M+H]+	N-Monomethyl-L-arginine	Amino acids and derivatives	Amino acids and derivatives	17035-90-4	B	9930000	9590000	10400000	607000	540000	524000	56500	73900	65700	499000	458000	450000	1990000	2390000	2110000	C03884	--
pme3388	189.13	144	188.127	C7H16N4O2	[M+H]+	Homoarginine	Amino acids and derivatives	Amino acids and derivatives	156-86-5	A	2760000	2700000	2630000	87000	85100	78900	14500	12100	11500	85500	96600	103000	506000	501000	543000	C01924	--
pme0075	188.06	128	189.064	C7H11NO5	[M-H]-	N-Acetyl-L-glutamic acid	Amino acids and derivatives	Amino acids and derivatives	1188-37-0	A	336000	390000	323000	379000	284000	534000	298000	354000	273000	143000	123000	82700	265000	268000	270000	C00624	ko00220,ko01100,ko01110,ko01210,ko01230
pme2244	190.09	118.07	189.07	C11H11NO2	[M+H]+	3-Indolepropionic acid	Alkaloids	Plumerane	830-96-6	B	20100	13700	15700	12200	13600	11900	9	9	9	58500	41300	55200	21800	32400	26700	--	--
mws0193	190.12	127	189.111	C7H15N3O3	[M+H]+	L-Homocitrulline	Amino acids and derivatives	Amino acids and derivatives	1190-49-4	B	150000	117000	130000	31700	31200	30600	26800	22700	25300	85800	94000	114000	60900	81400	78700	C02427	--
pme0278	191.1	128	190.095	C7H14N2O4	[M+H]+	2,6-Diaminooimelic acid	Amino acids and derivatives	Amino acids and derivatives	583-93-7	B	670000	634000	738000	12200	14100	20900	18300	23200	21500	76700	66600	72100	170000	188000	169000	C00666	ko00300,ko01100,ko01110,ko01230
pmb2561	190.1	84	191.062	C7H13NO3S	[M-H]-	N-Acetyl-L-methionine	Amino acids and derivatives	Amino acids and derivatives	65-82-7	A	1250000	1270000	1150000	68700	73700	65100	29800	20600	31900	44000	43100	49700	346000	351000	356000	C02712	--
Zmyn000453	191.02	111.01	192.027	C6H8O7	[M-H]-	Isocitric Acid*	Organic acids	Organic acids	320-77-4	A	24600000	26200000	25000000	4730000	4980000	5340000	26100000	25000000	21700000	9720000	10400000	12000000	12200000	13400000	12900000	C00311	ko00020,ko00630,ko01100,ko01110,ko01200,ko01210,ko01230,ko01240
mws0281	191.02	111.01	192.027	C6H8O7	[M-H]-	Citric Acid*	Organic acids	Organic acids	77-92-9	A	10600000	10900000	10800000	4620000	4030000	5080000	12900000	14100000	13100000	10100000	9590000	10200000	9070000	8970000	9640000	C00158	ko00020,ko00250,ko00630,ko01100,ko01110,ko01200,ko01210,ko01230,ko01240
mws0277	191.06	85	192.063	C7H12O6	[M-H]-	Quinic Acid	Organic acids	Organic acids	77-95-2	A	9880000	9000000	8910000	1660000	1840000	1620000	9520000	10800000	9730000	4100000	4230000	4700000	4610000	4790000	5380000	C00296	ko00400,ko01100
mws1189	193.04	72.8	194.033	C6H10O7	[M-H]-	D-Galacturonic acid*	Organic acids	Organic acids	685-73-4	A	119000	133000	122000	12600	16700	6800	23200	15100	48400	203000	215000	124000	95400	92600	101000	C00333	ko00040,ko00053,ko00520,ko01100,ko01240,ko02010
pme3705	193.04	73	194.043	C6H10O7	[M-H]-	D-Glucoronic acid*	Others	Saccharides and Alcohols	6556-12-3	A	177000	184000	199000	28600	20800	29000	119000	167000	125000	201000	163000	154000	140000	74700	135000	C00191	ko00040,ko00053,ko00520,ko00562,ko01100,ko01240
Lmdn003756	193.05	135.05	194.058	C10H10O4	[M-H]-	Methyl caffeate	Phenolic acids	Phenolic acids	3843-74-1	B	9	9	9	299000	280000	268000	205000	205000	213000	373000	391000	391000	198000	211000	222000	C10477	--
mws0014	193.05	134.01	194.058	C10H10O4	[M-H]-	Ferulic acid*	Phenolic acids	Phenolic acids	537-98-4	A	111000	123000	117000	147000	209000	161000	65100	64700	79600	711000	594000	769000	288000	256000	290000	C01494	ko00940,ko01100,ko01110
pme0422	193.06	134	194.058	C10H10O4	[M-H]-	Isoferulic Acid*	Phenolic acids	Phenolic acids	537-73-5	A	154000	148000	110000	143000	304000	214000	93900	107000	92000	1160000	862000	776000	339000	322000	321000	C10470	--
mws2104	193.07	99.01	194.079	C7H14O6	[M-H]-	D-Pinitol	Others	Saccharides and Alcohols	10284-63-6	A	29600	39700	30400	25400	26300	11000	87000	89300	83900	41800	40800	45000	24900	30300	13900	C03844	--
pme0534	195.05	74.9	196.058	C6H12O7	[M-H]-	Gluconic acid	Others	Saccharides and Alcohols	526-95-4	A	2450000	2910000	2700000	60500	71700	60700	387000	413000	418000	2590000	2610000	2460000	803000	855000	803000	C00257	ko00030,ko01100,ko01110,ko01200
mws0612	195.07	121	196.074	C10H12O4	[M-H]-	3,4-Dimethoxyphenyl acetic acid	Organic acids	Organic acids	93-40-3	A	77400	74800	60400	82000	83300	67900	11000	9380	6160	153000	178000	161000	85700	108000	94400	--	--
Hmmn004283	195.07	136.05	196.074	C10H12O4	[M-H]-	Dihydroferulic Acid	Phenolic acids	Phenolic acids	1135-23-5	A	580000	658000	642000	657000	722000	661000	91800	88400	129000	1340000	1240000	1460000	698000	720000	678000	--	--
pme3827	198.08	152.2	197.069	C9H11NO4	[M+H]+	3,4-Dihydroxy-L-phenylalanine (L-Dopa)	Amino acids and derivatives	Amino acids and derivatives	59-92-7	B	236000	250000	280000	47600	53600	49600	173000	169000	119000	102000	170000	115000	125000	157000	141000	C00355	ko00350,ko00950,ko00965,ko01100,ko01110
pmb2497	197	153	198.053	C9H10O5	[M-H]-	4-Hydroxy-3-methoxymandelate	Phenolic acids	Phenolic acids	55-10-7	B	126000	204000	137000	15600	12600	14100	23300	26100	29500	77200	109000	115000	43000	48200	62200	C05584	ko00350,ko01100
Zmzn000079	199	78.96	200.009	C4H9O7P	[M-H]-	D-Erythrose-4-phosphate	Others	Saccharides and Alcohols	585-18-2	B	148000	143000	130000	166000	132000	147000	54300	46700	57200	164000	149000	196000	126000	143000	140000	C00279	ko00030,ko00400,ko00710,ko00750,ko00998,ko01100,ko01110,ko01200,ko01230,ko01240
pmb2640	199.17	199.17	200.178	C12H24O2	[M-H]-	Dodecanoic acid (Lauric acid)	Lipids	Free fatty acids	143-07-7	A	179000	175000	188000	352000	340000	360000	501000	520000	503000	352000	341000	359000	394000	396000	398000	C02679	ko00061,ko01100,ko01110
pmb0130	203.12	144	202.111	C12H14N2O	[M+H]+	Acetryptine	Alkaloids	Phenolamine	3551-18-6	B	28700	37300	29000	37400	35900	35100	28900	25800	28000	33700	42600	29300	40000	32600	30000	--	--
mws5037	203.14	86.1	202.132	C9H18N2O3	[M+H]+	L-Alanyl-L-leucine	Amino acids and derivatives	Amino acids and derivatives	3303-34-2	A	73900	69100	72300	163000	131000	153000	292000	281000	272000	736000	738000	721000	266000	311000	320000	--	--
NK10251888	203.15	70.07	202.143	C8H18N4O2	[M+H]+	NG,NG-Dimethyl-L-arginine	Amino acids and derivatives	Amino acids and derivatives	30315-93-6	A	3510000	3010000	3550000	343000	305000	323000	172000	216000	237000	452000	450000	444000	977000	1220000	1130000	C03626	--
Wmhn001652	203.08	116.05	204.042	C11H8O4	[M-H]-	3-Methoxy-juglone	Quinones	Quinones	-	B	5670000	5720000	5730000	5460000	5670000	5000000	2250000	2150000	2400000	17500000	18500000	16600000	8340000	9310000	8350000	--	--
mws0282	203.08	116.05	204.09	C11H12N2O2	[M-H]-	L-Tryptophan*	Amino acids and derivatives	Amino acids and derivatives	73-22-3	A	6590000	6280000	6630000	6930000	5920000	6220000	2560000	2470000	2810000	19300000	19200000	18400000	9910000	10300000	10400000	C00078	ko00260,ko00380,ko00400,ko00901,ko00966,ko00970,ko00998,ko01100,ko01110,ko01210,ko01230,ko01240
Zmbp002538	205.1	146.06	204.09	C11H12N2O2	[M+H]+	1-Methoxy-indole-3-acetamide*	Alkaloids	Alkaloids	-	A	2120000	2050000	1930000	1520000	1370000	1440000	898000	852000	888000	6000000	6300000	5940000	2890000	3020000	3060000	--	--
Zmtn001464	204.03	160.04	205.038	C10H7NO4	[M-H]-	4,8-Dihydroxyquinoline-2-carboxylic acid	Organic acids	Organic acids	59-00-7	B	11800	12700	13600	11000	18500	15300	3860	7960	9170	97300	100000	83600	30900	31300	28700	C02470	ko00380
pmb0818	206.1	147.5	205.074	C11H11NO3	[M+H]+	Methoxyindoleacetic acid	Alkaloids	Plumerane	3471-31-6	B	490000	533000	464000	333000	315000	300000	197000	170000	182000	1720000	1500000	1610000	720000	750000	728000	C05660	ko00380
Lmln010063	205.16	189.13	206.167	C14H22O	[M-H]-	2,6-Di-tert-butylphenol*	Phenolic acids	Phenolic acids	128-39-2	B	492000	583000	527000	523000	467000	514000	384000	402000	438000	453000	544000	452000	481000	530000	490000	--	--
Lmbn013410	205.16	189.13	206.167	C14H22O	[M-H]-	2,4-Di-Tert-Butylphenol*	Phenolic acids	Phenolic acids	96-76-4	B	463000	539000	476000	492000	453000	486000	360000	381000	399000	419000	516000	421000	450000	484000	448000	--	--
Zmgn002106	206.08	58.03	207.09	C11H13NO3	[M-H]-	N-Acetyl-L-phenylalanine	Amino acids and derivatives	Amino acids and derivatives	2018-61-3	B	696000	834000	719000	152000	139000	183000	90700	92300	92300	182000	198000	226000	281000	243000	284000	C03519	ko00360,ko01100
MA10107783	207.03	119.05	208.037	C10H8O5	[M-H]-	3-[(1-Carboxyvinyl)oxy]benzoic acid	Phenolic acids	Phenolic acids	16929-37-6	B	77100	97400	79400	22400	12400	13900	1910	6200	10700	36500	32700	33400	37800	49100	43000	C20772	ko00130,ko01100,ko01110,ko01240
pmb2620	207.07	133.1	208.074	C11H12O4	[M-H]-	3,4-Dimethoxycinnamic acid	Phenolic acids	Phenolic acids	14737-89-4	B	18000	16200	17400	3050	2550	3120	17800	15400	17100	120000	122000	116000	31200	34500	36800	--	--
pme3443	207.07	192	208.074	C11H12O4	[M-H]-	Sinapinaldehyde	Phenolic acids	Phenolic acids	4206-58-0	B	24800	26100	19000	1490000	1440000	1550000	22900	24300	18600	91200	79800	94600	211000	228000	216000	C05610	ko00940,ko01100,ko01110
mws1212	209.08	177.3	208.074	C11H12O4	[M+H]+	Methyl ferulate	Phenolic acids	Phenolic acids	2309-07-1	A	61500	56900	49700	9	9	9	56900	55400	62300	528000	542000	541000	105000	105000	108000	--	--
Zmpn000199	209.03	85.03	210.038	C6H10O8	[M-H]-	D-Galactaric acid	Others	Saccharides and Alcohols	526-99-8	B	9	9	9	113000	164000	132000	209000	272000	306000	1120000	979000	848000	211000	195000	249000	C00879	ko00053,ko01100
Zmyn000108	209.03	85.03	210.038	C6H10O8	[M-H]-	D-Saccharic acid	Others	Saccharides and Alcohols	87-73-0	A	52900	73900	53000	18400	24100	12200	106000	105000	150000	771000	739000	848000	252000	227000	344000	C00818	ko00053,ko01100
mws0853	209.08	179	210.089	C11H14O4	[M-H]-	Sinapyl alcohol	Phenolic acids	Phenolic acids	537-33-7	B	6510	3660	10200	302000	212000	216000	6090	7310	6940	14900	21500	22700	35400	45300	45900	C02325	ko00940,ko01100,ko01110
Lmbn004790	209.08	179.03	210.089	C11H14O4	[M-H]-	Methyl 3-(3-hydroxy-4-methoxyphenyl)propanoate	Phenolic acids	Phenolic acids	129150-61-4	B	9	9	9	161000	236000	180000	4660	10800	8550	18200	21500	17000	36200	27900	30500	--	--
pme1654	209.12	59.02	210.126	C12H18O3	[M-H]-	Jasmonic acid	Organic acids	Organic acids	77026-92-7	B	38300	35800	38300	323000	315000	291000	370000	402000	376000	349000	362000	357000	241000	261000	230000	C08491	ko00592,ko01100,ko01110,ko04075
pme3437	213.08	154.1	212.068	C10H12O5	[M+H]+	Eudesmic acid (3,4,5-trimethoxybenzoic acid)	Phenolic acids	Phenolic acids	118-41-2	B	9	9	9	54200	45300	52000	37600	18200	21800	7530	6310	7210	16200	15600	17600	--	--
pmb2507	213.1	97	214.024	C5H11O7P	[M-H]-	2-Deoxyribose-1-phosphate*	Nucleotides and derivatives	Nucleotides and derivatives	17210-42-3	A	1320000	1150000	1180000	554000	452000	629000	109000	131000	140000	251000	218000	211000	353000	462000	353000	C00672	ko00030,ko00240,ko01100
mws0863	213.02	97	214.024	C5H11O7P	[M-H]-	2-Deoxyribose-5'-phosphate*	Nucleotides and derivatives	Nucleotides and derivatives	102916-66-5	A	11400	2460	6370	9	9	9	9120	18300	16800	3780	5590	5230	8110	7970	8050	C00673	ko00030,ko01100
mws0751	213.19	195	214.193	C13H26O2	[M-H]-	Tridecanoic Acid	Lipids	Free fatty acids	638-53-9	A	9	9	9	9	9	9	9	9	9	13600	12700	15700	4560	5990	4380	C17076	--
pme0170	217.13	158	216.122	C8H16N4O3	[M+H]+	N-Acetyl-L-Arginine	Amino acids and derivatives	Amino acids and derivatives	155-84-0	B	56000	41600	64300	66200	68800	46600	115000	117000	108000	18000	21700	20400	65800	68500	65900	--	--
mws5045	215.17	169.16	216.173	C12H24O3	[M-H]-	12-Hydroxydodecanoic acid	Lipids	Free fatty acids	505-95-3	B	2220	1560	2010	9230	8170	7750	11100	10800	10600	6000	4320	4740	5580	6160	5840	C08317	--
mws0677	219.11	160	218.106	C12H14N2O2	[M+H]+	N-Acetyl-5-hydroxytryptamine	Alkaloids	Alkaloids	1210-83-9	B	47100	42200	40500	69400	67600	50700	257000	204000	257000	663000	594000	681000	188000	237000	236000	C00978	ko00380,ko01100,ko01110
pmb0426	219.1	174.4	218.142	C13H18N2O	[M+H]+	N,N-Dimethyl-5-methoxytryptamine	Alkaloids	Alkaloids	1019-45-0	B	270000	263000	221000	116000	99800	114000	12500	8590	16100	24600	24100	31800	85400	90900	93200	C08309	--
mws1337	220.12	202.1	219.111	C9H17NO5	[M+H]+	D-Pantothenic Acid	Others	Vitamin	79-83-4	A	1680000	1930000	1700000	1250000	1360000	1280000	1560000	1580000	1620000	2580000	2890000	2860000	1720000	1780000	1780000	C00864	ko00410,ko00770,ko01100,ko01110,ko01240
pme1228	221.09	204	220.085	C11H12N2O3	[M+H]+	5-Hydroxy-L-tryptophan	Amino acids and derivatives	Amino acids and derivatives	56-69-9	A	4210000	4270000	4450000	76400	84000	80100	45100	44800	48300	700000	787000	807000	1960000	1950000	2460000	C00643	ko00380,ko01100
pme2755	222	144	221.09	C8H15NO6	[M+H]+	N-Acetyl-D-glucosamine	Others	Saccharides and Alcohols	7512-17-6	B	292000	300000	265000	368000	319000	337000	331000	345000	324000	293000	262000	282000	322000	324000	337000	C00140	ko00520,ko01100,ko02010
mws2608	222.1	84.05	221.09	C8H15NO6	[M+H]+	N-Acetyl-D-galactosamine	Others	Saccharides and Alcohols	1811-31-0	B	51400	44100	80300	59200	52700	46200	76400	83200	108000	147000	145000	130000	67500	71400	86500	C01132	ko00052,ko01100
mws4174	222.1	138	221.09	C8H15NO6	[M+H]+	N-Acetyl-D-mannosamine	Others	Saccharides and Alcohols	7772-94-3	B	149000	153000	167000	106000	115000	103000	143000	150000	192000	242000	326000	295000	165000	186000	176000	C00645	ko00520,ko01100
pme2773	223.07	134	222.067	C7H14N2O4S	[M+H]+	L-Cystathionine	Amino acids and derivatives	Amino acids and derivatives	56-88-2	B	5240	4900	3700	12000	5480	5270	7600	6220	3900	4530	8540	4840	13000	5630	7910	C02291	ko00260,ko00270,ko01100,ko01110,ko01230,ko01240
mws5042	223.11	120.09	222.1	C11H14N2O3	[M+H]+	L-Glycyl-L-phenylalanine	Amino acids and derivatives	Amino acids and derivatives	721-66-4	A	229000	228000	244000	229000	204000	227000	246000	264000	239000	178000	196000	193000	233000	203000	240000	--	--
mws0520	224.09	136	223.084	C11H13NO4	[M+H]+	N-Acetyl-L-tyrosine	Amino acids and derivatives	Amino acids and derivatives	537-55-3	B	6820	9940	13800	34000	27700	24900	136000	114000	125000	14800	12300	13100	32000	35200	34700	--	--
mws4085	223.06	193	224.068	C11H12O5	[M-H]-	Sinapic acid	Phenolic acids	Phenolic acids	530-59-6	B	9	9	9	53500	54700	68600	16500	12500	22100	26600	22100	22200	22600	18500	13700	C00482	ko00940,ko01100,ko01110
pme0220	225.15	151.11	224.141	C13H20O3	[M+H]+	Methyl jasmonate	Organic acids	Organic acids	1211-29-6	B	9	9	9	16300	12800	15900	61500	70000	59100	52200	51200	53500	33100	25600	30100	C11512	ko00592,ko01110
Lmmp003517	225.15	95.08	224.141	C13H20O3	[M+H]+	Solatuberenol A	Others	Others	-	B	195000	403000	108000	679000	685000	911000	2700000	1590000	1590000	873000	1010000	792000	924000	1030000	1390000	--	--
Lmqp007004	227.09	195.07	226.084	C11H14O5	[M+H]+	3,4,5-Trimethoxybenzoic acid methyl ester	Phenolic acids	Phenolic acids	1916-07-0	B	9	9	9	9	9	9	24700	23900	24500	9	9	9	5360	6290	4980	--	--
pmb2643	225.19	207	226.193	C14H26O2	[M-H]-	Myristoleic acid	Lipids	Free fatty acids	544-64-9	A	2130	2410	1610	2440	2150	2150	2440	2660	2280	2020	2310	2120	2230	2440	2510	C08322	--
pme1194	228.1	112	227.091	C9H13N3O4	[M+H]+	2'-Deoxycytidine	Nucleotides and derivatives	Nucleotides and derivatives	951-77-9	B	327000	316000	384000	18300	18800	16500	30100	23300	22500	36000	51200	33200	148000	142000	140000	C00881	ko00240,ko01100,ko02010
mws2105	229.09	211.1	228.079	C14H12O3	[M+H]+	Benzyl salicylate	Phenolic acids	Phenolic acids	118-58-1	B	9	9	9	9	9	9	9	9	9	15400	12500	13700	5030	3700	4680	--	--
Zmjn003398	227.13	183.14	228.136	C12H20O4	[M-H]-	2-Dodecenedioic acid	Lipids	Free fatty acids	6402-36-4	B	26400	26700	26300	865000	747000	803000	790000	764000	773000	271000	285000	284000	403000	405000	400000	C16308	ko00592,ko01110
mws0119	227.2	227.2	228.209	C14H28O2	[M-H]-	Myristic Acid	Lipids	Free fatty acids	544-63-8	A	6260000	5970000	6890000	7300000	5960000	5890000	5680000	6010000	6570000	7480000	7140000	7520000	7480000	7360000	7590000	C06424	ko00061,ko01100
pmb0962	235.1	118.3	234.158	C10H22N2O4	[M+H]+	L-Lysine-Butanoic Acid	Amino acids and derivatives	Amino acids and derivatives	80407-71-2	B	130000	93000	129000	49300	47200	40500	25700	42200	55000	240000	235000	236000	54100	56100	59500	--	--
Lmhn010314	233.15	217.12	234.162	C15H22O2	[M-H]-	Aspergillusene A	Terpenoids	Sesquiterpenoids	-	A	6170	5260	5290	5550	4740	5810	5970	6520	4190	6000	4550	6450	6010	6370	6350	--	--
pme1313	237.09	192	236.08	C11H12N2O4	[M+H]+	N'-Formylkynurenine	Amino acids and derivatives	Amino acids and derivatives	1022-31-7	B	8130	7350	6470	13100	13500	12600	31500	24600	27600	38400	34900	33300	21000	16300	23500	C02700	ko00380,ko01100,ko01240
mws4176	237.12	120.09	236.116	C12H16N2O3	[M+H]+	L-Alanyl-L-Phenylalanine	Amino acids and derivatives	Amino acids and derivatives	3061-90-3	B	39300	39800	36400	24800	30100	24600	34500	25400	23500	38800	40100	39000	34700	34500	36500	--	--
mws0984	236.08	164.06	237.086	C9H11N5O3	[M-H]-	L-Sepiapterin	Nucleotides and derivatives	Nucleotides and derivatives	17094-01-8	B	9	9	9	9	9	9	9	9	9	9860	7380	7760	7850	8570	5760	C00835	ko00790,ko01100
Lmhn003240	237.04	121.03	238.048	C11H10O6	[M-H]-	Benzoylmalic acid	Phenolic acids	Phenolic acids	22138-51-8	A	581000	638000	585000	16700	28500	21700	19300	15400	18700	42300	36900	38900	166000	184000	180000	--	--
pme0428	237.08	103	238.084	C12H14O5	[M-H]-	3,4,5-Trimethoxycinnamic acid	Phenolic acids	Phenolic acids	90-50-6	B	9	9	9	37200	39400	39800	17100	16400	14900	6150	6050	8030	7600	8470	6490	--	--
HJAP046	239.09	206.06	238.084	C12H14O5	[M+H]+	1-(2,4,5-Trimethoxyphenyl)-1,2-propanedione	Phenolic acids	Phenolic acids	2020-84-0	B	9	9	9	27300	42700	33200	18200	28700	31000	47400	58200	52900	28000	30200	25400	--	--
pme2827	239	223	240.245	C16H32O	[M-H]-	Palmitaldehyde	Lipids	Free fatty acids	629-80-1	B	274000	282000	307000	816000	784000	829000	1200000	983000	980000	197000	144000	153000	3300000	3120000	3540000	C00517	ko00071
pme0264	243.1	127	242.09	C10H14N2O5	[M+H]+	Thymidine	Nucleotides and derivatives	Nucleotides and derivatives	50-89-5	A	303000	225000	395000	84400	64100	44200	60300	44500	74000	174000	114000	86800	171000	156000	176000	C00214	ko00240,ko01100
mws0359	241.22	241.22	242.225	C15H30O2	[M-H]-	Pentadecanoic Acid	Lipids	Free fatty acids	1002-84-2	A	907000	881000	858000	410000	405000	387000	265000	282000	302000	636000	557000	533000	572000	623000	569000	C16537	--
pme3732	244.09	112	243.086	C9H13N3O5	[M+H]+	Cytidine	Nucleotides and derivatives	Nucleotides and derivatives	65-46-3	A	1050000	979000	1170000	326000	281000	271000	597000	613000	700000	1270000	1190000	1260000	694000	752000	713000	C00475	ko00240,ko01100,ko02010
ML10180524	244.09	112.05	243.086	C9H13N3O5	[M+H]+	Cytarabine	Nucleotides and derivatives	Nucleotides and derivatives	147-94-4	B	500000	453000	586000	525000	585000	428000	711000	561000	623000	881000	1130000	1010000	669000	705000	708000	C02961	--
mws0248	243.06	110	244.07	C9H12N2O6	[M-H]-	Uridine	Nucleotides and derivatives	Nucleotides and derivatives	58-96-8	B	296000	295000	295000	21100	20500	30400	38900	32800	40000	53400	44500	50900	67400	57900	58900	C00299	ko00240,ko01100,ko02010
mws0976	243.06	153	244.07	C9H12N2O6	[M-H]-	β-Pseudouridine	Nucleotides and derivatives	Nucleotides and derivatives	1445-07-4	A	62800	83700	49200	33300	38800	34800	54600	43300	43900	17000	21200	33400	35800	34400	34700	C02067	ko00240,ko01100
pmb2591	245.09	203.2	246.1	C13H14N2O3	[M-H]-	N-Acetyl-L-Tryptophan	Amino acids and derivatives	Amino acids and derivatives	1218-34-4	B	94600	87600	99000	11600	5480	16500	17800	14500	16500	38100	36800	34500	38200	43600	44100	--	--
mws0655	246.02	96.9	247.025	C8H10NO6P	[M-H]-	Pyridoxal-5'-phosphate	Others	Vitamin	54-47-7	B	9	9	9	9	9	9	12400	6340	9190	9	9	9	17900	8770	13300	C00018	ko00730,ko00750,ko01100,ko01240
pme2563	249.06	128	250.062	C8H14N2O5S	[M-H]-	γ-Glu-Cys	Amino acids and derivatives	Amino acids and derivatives	636-58-8	B	9770	13300	8690	4480	7120	4670	10100	12400	15400	1480	3680	4980	8640	5810	7940	C00669	ko00480,ko01100,ko01240
pme3961	252.11	136	251.102	C10H13N5O3	[M+H]+	2'-Deoxyadenosine	Nucleotides and derivatives	Nucleotides and derivatives	958-09-8	B	823000	829000	794000	136000	133000	121000	166000	101000	133000	434000	434000	466000	387000	417000	397000	C00559	ko00230,ko01100,ko02010
pme2776	253.09	137	252.086	C10H12N4O4	[M+H]+	2'-Deoxyinosine	Nucleotides and derivatives	Nucleotides and derivatives	890-38-0	B	57700	57500	58500	9200	7370	10800	9200	8750	5430	35000	27500	24600	27300	25800	29700	C05512	ko00230,ko01100,ko02010
mws0040	255.07	153	254.058	C15H10O4	[M+H]+	Chrysin	Flavonoids	Flavonoid	480-40-0	B	3960	4630	3580	9	9	9	28500	43000	38900	55200	53700	48600	22600	21600	20600	C10028	ko00941
Hmbp003234	255.09	163.03	254.079	C12H14O6	[M+H]+	1-O-Caffeoylglycerol	Lipids	Glycerol ester	-	B	52300	49900	48500	37200	36300	49400	9	9	9	9	9	9	26000	25000	25900	--	--
mws0361	253.22	235.19	254.225	C16H30O2	[M-H]-	Palmitoleic Acid*	Lipids	Free fatty acids	373-49-9	A	9030	9590	8490	11000	7250	7510	8070	5620	6820	8500	9100	8230	10900	11400	9910	C08362	ko00061
pma3101	256.2	124.1	256.082	C11H14NO6+	[M+H]+	Nicotinate D-ribonucleoside	Others	Vitamin	17720-18-2	A	9920000	7930000	10300000	3730000	3480000	2880000	5890000	5700000	7010000	7980000	8240000	8190000	6290000	6500000	6180000	C05841	ko00760,ko01100
mws1488	255.23	237.22	256.24	C16H32O2	[M-H]-	Palmitic acid	Lipids	Free fatty acids	57-10-3	A	22700	19000	22000	20600	21100	20800	20500	18400	19900	22800	26500	26000	22400	19700	21200	C00249	ko00061,ko00062,ko00071,ko00073,ko01040,ko01100,ko01212
mws0120	258.11	104.11	257.103	C8H20NO6P	[M+H]+	Choline Alfoscerate	Lipids	PC	28319-77-9	A	3170000	3240000	3610000	877000	923000	885000	753000	766000	967000	2240000	2070000	1930000	1320000	1160000	1280000	C00670	ko00564,ko00565
Zmyn000110	258.04	78.96	259.046	C6H14NO8P	[M-H]-	D-Glucosamine 1-phosphate	Others	Saccharides and Alcohols	2152-75-2	B	271000	234000	276000	71000	90000	72300	62300	65000	67200	124000	110000	121000	106000	103000	105000	C06156	ko00520,ko01100
mws1090	259.02	97	260.03	C6H13O9P	[M-H]-	Glucose-1-phosphate*	Others	Saccharides and Alcohols	59-56-3	A	1590000	1630000	1690000	1340000	1440000	1220000	918000	904000	930000	3680000	4400000	3880000	2310000	2240000	2310000	C00103	ko00010,ko00040,ko00052,ko00500,ko00520,ko00523,ko00561,ko01100,ko01110,ko01240
mws0866	259.02	97	260.03	C6H13O9P	[M-H]-	D-Glucose 6-phosphate*	Others	Saccharides and Alcohols	56-73-5	A	1720000	1770000	1650000	1390000	1280000	1310000	979000	922000	982000	4070000	4100000	3940000	2130000	2070000	2420000	C00092	ko00500,ko00524,ko00562,ko00998,ko01100,ko01110
pme3313	259	97	260.03	C6H13O9P	[M-H]-	D-Fructose 6-phosphate	Others	Saccharides and Alcohols	643-13-0	A	938000	1030000	897000	884000	805000	814000	626000	599000	577000	2120000	2220000	2100000	1510000	1230000	1430000	C00085	ko00052,ko00500,ko00710,ko01100,ko01110,ko01200
Zmpn000095	261.04	78.96	262.045	C6H15O9P	[M-H]-	Sorbitol-6-phosphate	Others	Saccharides and Alcohols	20479-58-7	B	16800	17800	21400	35500	34600	44200	24800	19200	22000	49800	47900	47300	48900	51300	55600	C01096	ko00051,ko01100
mws0715	263.1	145	264.111	C13H16N2O4	[M-H]-	Phenylacetyl-L-glutamine	Amino acids and derivatives	Amino acids and derivatives	28047-15-6	A	9	9	9	4130	2320	4370	9	9	9	226000	241000	203000	83700	103000	77700	C04148	ko00360
Lmtn004049	263.13	204.12	264.136	C15H20O4	[M-H]-	Abscisic acid	Organic acids	Organic acids	21293-29-8	B	9	9	9	13300	12800	13500	2010	1890	3100	12700	14000	14700	7550	6210	5060	C06082	ko00906,ko01100,ko01110,ko04075
Hmsn000210	133.01	115.01	266.224	C17H30O2	[M-H]-	Methyl 7,10-hexadecadienoate	Lipids	Free fatty acids	-	B	1130000	1100000	1120000	1130000	1550000	1040000	929000	755000	662000	1890000	1610000	1680000	789000	1000000	863000	--	--
pme1184	268.1	152	267.097	C10H13N5O4	[M+H]+	2'-Deoxyguanosine	Nucleotides and derivatives	Nucleotides and derivatives	961-07-9	B	348000	392000	367000	508000	544000	515000	3320000	2970000	3150000	172000	175000	186000	669000	668000	787000	C00330	ko00230,ko01100,ko02010
pme0230	268.1	136.06	267.097	C10H13N5O4	[M+H]+	Adenosine	Nucleotides and derivatives	Nucleotides and derivatives	58-61-7	A	11100000	11000000	12500000	10900000	9190000	10300000	28600000	28700000	28300000	28700000	26900000	28900000	21800000	21800000	22600000	C00212	ko00230,ko01100,ko02010
pme2890	269.06	136	268.055	C8H16N2O4S2	[M+H]+	L-Homocystine	Amino acids and derivatives	Amino acids and derivatives	626-72-2	B	15000	9590	14600	9100	9290	6970	13500	10400	9480	19700	17800	21000	11900	15900	14600	C01817	ko00270
mws1060	267.07	135	268.081	C10H12N4O5	[M-H]-	9-(Arabinosyl)hypoxanthine	Nucleotides and derivatives	Nucleotides and derivatives	7013-16-3	A	176000	144000	179000	18700	13200	11100	96600	114000	125000	130000	157000	161000	46400	56300	36700	--	--
pme1119	269.09	137	268.081	C10H12N4O5	[M+H]+	Inosine	Nucleotides and derivatives	Nucleotides and derivatives	58-63-9	B	45000	21000	44800	12400	8850	20100	11500	24700	18400	52600	43000	35100	31800	44600	28700	C00294	ko00230,ko01100,ko02010
pmp000087	269.1	177.05	268.095	C13H16O6	[M+H]+	2-Feruloyl-sn-glycerol	Phenolic acids	Phenolic acids	-	A	9	9	9	426000	385000	458000	241000	198000	223000	46800	50900	49900	147000	164000	171000	--	--
mws0383	267.23	267.23	268.24	C17H32O2	[M-H]-	10-Heptadecenoic Acid	Lipids	Free fatty acids	29743-97-3	B	109000	89100	77000	77500	50200	54100	45600	60100	58800	60800	56300	49300	65100	66800	69500	--	--
pmp000344	271.06	243.06	270.053	C15H10O5	[M+H]+	3',4',7-Trihydroxyflavone*	Flavonoids	Flavonoid	2150-11-0	B	15200	14400	11900	2120	1260	2130	9630	10800	9410	8090	6920	7410	8660	9190	8120	--	--
mws0914	271.06	151	272.068	C15H12O5	[M-H]-	Pinobanksin*	Flavonoids	Dihydroflavonol	548-82-3	B	10000	9380	9200	9	9	9	4820	4560	4880	93200	87300	85900	23400	24600	26300	C09826	ko00941
pme3475	273.08	153	272.068	C15H12O5	[M+H]+	Butin*	Flavonoids	Dihydroflavone	492-14-8	B	9460	11000	13500	9	9	9	5380	7970	5530	120000	128000	115000	27100	26100	34500	C09614	ko00941
pme2960	273.08	153	272.068	C15H12O5	[M+H]+	Naringenin chalcone*	Flavonoids	Chalcones	73692-50-9	B	14000	8340	13700	9	9	9	8890	6580	7410	123000	122000	126000	26800	30900	30600	C06561	ko00941,ko01100,ko01110
pme3472	271.09	107.6	272.09	C12H16O7	[M-H]-	Arbutin	Phenolic acids	Phenolic acids	497-76-7	B	49500	56100	56000	5490	4700	2700	62600	61000	63800	15600	13100	14800	22400	30400	18800	C06186	ko00010
Lmmn003323	271.23	225.22	272.235	C16H32O3	[M-H]-	2-Hydroxyhexadecanoic acid	Organic acids	Organic acids	764-67-0	B	421000	408000	408000	1890000	2320000	2100000	389000	383000	373000	3480000	3400000	3520000	1210000	1200000	1160000	--	--
pmp001264	274.27	256.27	273.267	C16H35NO2	[M+H]+	Hexadecylsphingosine*	Lipids	Sphingolipids	-	B	1110000	1310000	1270000	2030000	3020000	2830000	1350000	2040000	1050000	1130000	1580000	2140000	1400000	1320000	1430000	--	--
pme3285	275.09	139	274.084	C15H14O5	[M+H]+	Afzelechin (3,5,7,4'-Tetrahydroxyflavan)*	Flavonoids	Flavanols	2545-00-8	A	4010000	4170000	3750000	208000	234000	256000	102000	130000	71800	9	9	9	1200000	1200000	961000	C09320	ko00941,ko01110
mws1422	275.09	107	274.084	C15H14O5	[M+H]+	Epiafzelechin*	Flavonoids	Flavanols	24808-04-6	A	9550000	9800000	9310000	15900	6320	10900	9	9	9	9	9	9	2950000	2590000	2310000	C12128	ko00941,ko01110
pmb1574	277.2	93	276.209	C18H28O2	[M+H]+	9,12-Octadecadien-6-Ynoic Acid	Lipids	Free fatty acids	61481-29-6	B	26000	24200	26300	29500	26000	30700	28000	32200	32500	30700	28700	27400	29200	27700	29900	--	--
Lmxp011770	279.16	149.02	278.152	C16H22O4	[M+H]+	Diisobutyl phthalate*	Phenolic acids	Phenolic acids	84-69-5	B	7770000	8130000	7440000	6650000	7190000	8760000	5470000	5550000	6250000	7010000	7380000	7830000	6940000	6870000	6910000	C15205	--
Lmlp012720	279.16	149.02	278.152	C16H22O4	[M+H]+	Dibutyl phthalate*	Phenolic acids	Phenolic acids	84-74-2	B	7760000	7860000	7740000	6490000	7400000	8640000	5540000	5430000	6180000	7830000	7730000	7490000	7030000	6860000	6920000	C14214	--
mws5035	279.17	120.08	278.163	C15H22N2O3	[M+H]+	L-Leucyl-L-phenylalanine	Amino acids and derivatives	Amino acids and derivatives	56217-82-4	A	99500	129000	138000	139000	160000	150000	149000	96100	116000	167000	206000	181000	160000	155000	114000	--	--
mws0366	277.22	277.22	278.225	C18H30O2	[M-H]-	γ-Linolenic Acid*	Lipids	Free fatty acids	506-26-3	A	1680000	1650000	1640000	16200000	15800000	14700000	16200000	16400000	16400000	9980000	10300000	10100000	8730000	8430000	9250000	C06426	ko00591,ko01040,ko01100
pmb0889	279.23	95.1	278.225	C18H30O2	[M+H]+	Punicic acid (9Z,11E,13Z-octadecatrienoic acid)	Lipids	Free fatty acids	544-72-9	B	657000	629000	667000	1480000	1450000	1470000	3210000	3010000	2970000	1150000	1110000	1190000	1620000	1590000	1600000	C08364	--
mws0367	277.22	277.22	278.225	C18H30O2	[M-H]-	α-Linolenic Acid*	Lipids	Free fatty acids	463-40-1	A	1470000	1340000	1340000	15400000	14300000	15000000	15100000	15200000	14900000	9560000	9120000	9150000	8430000	8210000	8170000	C06427	ko00592,ko01040,ko01100,ko01110
pmb1650	279.2	149.4	278.225	C18H30O2	[M+H]+	Octadeca-11E,13E,15Z-trienoic acid	Lipids	Free fatty acids	25575-00-2	B	2750000	2870000	2790000	2350000	2500000	2900000	1890000	1890000	2040000	2640000	2560000	2580000	2540000	2290000	2440000	--	--
mws0629	281.11	166	280.106	C13H16N2O5	[M+H]+	L-Aspartyl-L-Phenylalanine	Amino acids and derivatives	Amino acids and derivatives	13433-09-5	B	18400	26900	34100	25800	25800	24400	30900	29100	31200	34500	26000	36600	34800	39400	26700	--	--
mws1491	279.23	279.23	280.24	C18H32O2	[M-H]-	Linoleic acid	Lipids	Free fatty acids	60-33-3	A	28500000	28900000	27800000	18000000	18600000	18500000	14700000	15100000	14800000	26500000	26500000	27300000	24900000	24900000	23900000	C01595	ko00591,ko01040,ko01100
Lmbn006152	279.23	59.01	280.24	C18H32O2	[M-H]-	(9Z,11E)-Octadecadienoic acid	Lipids	Free fatty acids	2540-56-9	A	28500	26100	25200	17600	17300	15900	13600	12800	11700	27900	25300	29500	24800	20300	21400	C04056	ko00591
Hmhp001812	282.12	136.06	281.112	C11H15N5O4	[M+H]+	2'-O-Methyladenosine	Nucleotides and derivatives	Nucleotides and derivatives	2140-79-6	B	304000	301000	294000	109000	115000	101000	80000	64800	68200	181000	190000	184000	148000	161000	150000	--	--
YC512118	282.28	247.24	281.272	C18H35NO	[M+H]+	Oleamide (9-Octadecenamide)	Lipids	Free fatty acids	301-02-0	A	80800	54800	35700	113000	75500	34200	29300	12600	13700	29500	15700	38200	35300	32100	29500	C19670	--
Lmyn012331	281.25	281.25	282.256	C18H34O2	[M-H]-	Petroselinic acid*	Lipids	Free fatty acids	593-39-5	A	10100000	9170000	9860000	5020000	4440000	4510000	4650000	4370000	4620000	5600000	5650000	5930000	6600000	6740000	6670000	C08363	--
mws2623	281.25	281.25	282.256	C18H34O2	[M-H]-	11-Octadecanoic acid(Vaccenic acid)*	Lipids	Free fatty acids	506-17-2	A	10400000	9650000	10100000	5110000	4380000	4710000	4710000	4380000	4840000	5790000	5860000	6000000	6820000	6840000	7040000	C21944	--
pme1178	284.1	152	283.092	C10H13N5O5	[M+H]+	Guanosine	Nucleotides and derivatives	Nucleotides and derivatives	118-00-3	A	2910000	2730000	2930000	1640000	1670000	1680000	11600000	11000000	10600000	4460000	4650000	4500000	3450000	3850000	3980000	C00387	ko00230,ko01100,ko02010
Zmyp000878	284.1	152.06	283.092	C10H13N5O5	[M+H]+	2-Hydroxyadenosine	Nucleotides and derivatives	Nucleotides and derivatives	1818-71-9	B	4230000	3880000	4100000	2300000	2220000	2210000	14700000	15700000	14000000	6160000	6540000	6300000	4820000	5270000	5220000	C08432	--
pme3350	284.1	168	283.092	C10H13N5O5	[M+H]+	8-Hydroxy-2-deoxyguanosine	Nucleotides and derivatives	Nucleotides and derivatives	88847-89-6	B	9	9	9	8400	8540	10300	96900	120000	121000	3550	1650	4860	20700	21000	28000	--	--
mws0668	283.07	151	284.076	C10H12N4O6	[M-H]-	Xanthosine	Nucleotides and derivatives	Nucleotides and derivatives	146-80-5	B	1170000	1330000	1080000	249000	190000	259000	157000	193000	235000	285000	324000	263000	455000	440000	435000	C01762	ko00230,ko00232,ko01100,ko01110,ko02010
Zmyn005026	283.26	283.26	284.272	C18H36O2	[M-H]-	16-Methylheptadecanoic acid	Lipids	Free fatty acids	2724-58-5	B	12400000	9040000	8460000	10400000	12400000	11500000	13000000	14200000	12900000	16800000	20000000	18700000	3150000	3080000	3180000	C20356	--
mws1489	283.26	283.26	284.272	C18H36O2	[M-H]-	Stearic Acid	Lipids	Free fatty acids	57-11-4	B	15500000	10200000	10300000	12900000	13900000	13400000	15000000	16500000	15400000	19600000	22800000	21600000	3800000	3590000	3750000	C01530	ko00061,ko01040
pma1751	286.09	124	285.085	C12H15NO7	[M+H]+	N-(beta-D-Glucosyl)nicotinate	Others	Vitamin	-	B	20300	19500	22800	85700	98100	78300	410000	405000	521000	13500000	13600000	12400000	4510000	3880000	4340000	--	--
Cmxn006627	285.04	185.06	286.048	C15H10O6	[M-H]-	Maritimetin	Flavonoids	Sinensetin	576-02-3	A	9	9	9	9	9	9	49900	50300	53200	24700	22400	19600	4610	4540	5190	C08720	--
Lmsp004632	287.06	269.04	286.048	C15H10O6	[M+H]+	Scutellarein (5,6,7,4'-Tetrahydroxyflavone)	Flavonoids	Flavonoid	529-53-3	B	9	9	9	162000	263000	203000	560000	566000	458000	430000	317000	260000	308000	312000	278000	C10184	--
mws1068	285.04	151	286.048	C15H10O6	[M-H]-	Kaempferol (3,5,7,4'-Tetrahydroxyflavone)	Flavonoids	Flavonols	520-18-3	B	1890	2090	2320	2450	3530	2340	85100	83000	86600	70600	61200	62900	8840	9740	11400	C05903	ko00941,ko00944,ko01100,ko01110
Cmsp008121	287.09	167.03	286.084	C16H14O5	[M+H]+	7-O-Methylnaringenin	Flavonoids	Flavonoid	-	B	29500	31700	25700	9	9	9	5510	4390	5460	20300	19800	18800	13400	15000	12100	--	--
pmn001511	285.1	123	286.105	C13H18O7	[M-H]-	3-Hydroxy-5-Methylphenol-1-O-Glucoside	Phenolic acids	Phenolic acids	-	B	171000	167000	177000	246000	245000	272000	31600	31000	27000	10200	6370	7330	61500	85100	86400	--	--
mws1094	287.06	259	288.063	C15H12O6	[M-H]-	Aromadendrin (Dihydrokaempferol)	Flavonoids	Dihydroflavonol	480-20-6	B	53000	47100	49700	9	9	9	9	9	9	20500	23500	26500	22700	25300	27600	C00974	ko00941,ko01100,ko01110
Lmyn007883	287.22	287.22	288.23	C16H32O4	[M-H]-	9,16-Dihydroxypalmitic acid*	Lipids	Free fatty acids	38076-49-2	B	4770	6120	5830	386000	372000	370000	91200	91400	85200	97700	97800	104000	94500	91300	92900	--	--
pmb3081	289	97	290.004	C6H11PO11	[M-H]-	Glucarate O-Phosphoric acid	Others	Saccharides and Alcohols	-	A	1120000	914000	978000	683000	783000	1010000	1020000	1080000	3720000	1900000	2650000	1030000	2610000	3150000	2170000	--	--
pme3163	289	97	290.04	C7H15O10P	[M-H]-	D-Sedoheptuiose 7-phosphate	Others	Saccharides and Alcohols	2646-35-7	A	472000	454000	655000	589000	506000	735000	1160000	818000	2990000	1530000	1640000	1160000	2900000	2240000	2710000	--	--
Lmhn004030	289.07	151.04	290.079	C15H14O6	[M-H]-	5,7,3',4',5'-Pentahydroxyflavan (Tricetiflavan)	Flavonoids	Flavanols	-	B	7680000	7900000	7800000	4740	5190	2430	3290	2430	3410	357000	379000	342000	2090000	2190000	2030000	--	--
mws0054	289.07	245	290.079	C15H14O6	[M-H]-	Catechin	Flavonoids	Flavanols	154-23-4	A	136000	148000	126000	9	9	9	9	9	9	23900	20700	19000	61200	37900	40300	C06562	ko00941,ko01110
pme0460	291.09	139.04	290.079	C15H14O6	[M+H]+	Epicatechin	Flavonoids	Flavanols	490-46-0	A	37000000	37000000	37800000	53500	35900	31300	28000	23700	54500	3880000	3490000	3370000	16500000	16800000	14600000	C09727	ko00941,ko01100,ko01110
pmb2657	289.1	97.1	290.123	C10H18N4O6	[M-H]-	Argininosuccinic acid	Organic acids	Organic acids	2387-71-5	A	16700	18600	16600	79800	78600	81100	122000	108000	121000	68400	64500	84900	85600	74400	99200	C03406	ko00220,ko00250,ko01100,ko01110,ko01230
pmb0885	291	190.9	290.188	C18H26O3	[M+H]+	4-Oxo-9Z,11Z,13E,15E-Octadecatetraenoic Acid	Lipids	Free fatty acids	-	B	9	9	9	10900	13700	11900	18700	19300	17300	9	9	9	8570	7950	8310	--	--
pmb2893	291.15	119.2	292.154	C14H20N4O3	[M-H]-	N-p-Coumaroylhydroxyagmatine	Alkaloids	Phenolamine	-	B	9	9	9	147000	175000	143000	357000	393000	367000	25600	25900	32100	142000	136000	157000	--	--
Zmpn003368	293.21	195.14	294.219	C18H30O3	[M-H]-	13S-Hydroxy-9Z,11E,15Z-octadecatrienoic acid	Lipids	Free fatty acids	87984-82-5	B	40600	37000	37300	1510000	1400000	1540000	2900000	2890000	2820000	381000	376000	383000	1270000	1280000	1240000	C16316	ko00592
Lmbn005443	293.21	235.17	294.219	C18H30O3	[M-H]-	13-KODE; (9Z,11E)-13-Oxooctadeca-9,11-dienoic acid	Lipids	Free fatty acids	54739-30-9	B	9050	6580	7340	13400	10700	11200	13500	12300	12800	7680	7530	8130	10400	9990	12500	C14765	ko00591
pmb2792	293.21	193.1	294.219	C18H30O3	[M-H]-	13-Hydroxy-6,9,11-octadecatrienoic acid	Lipids	Free fatty acids	74784-20-6	B	39300	37900	46100	44300	120000	80200	74700	75400	54300	41400	104000	74000	45200	47700	49600	--	--
Lmcn009539	293.25	293.25	294.256	C19H34O2	[M-H]-	E,E,Z-1,3,12-Nonadecatriene-5,14-diol	Lipids	Free fatty acids	-	A	2890000	2880000	2690000	3030000	2930000	3150000	2890000	3030000	3130000	2790000	2630000	2630000	2900000	2970000	2780000	--	--
Lmqp000329	296.07	104.11	295.056	C8H14N3O7P	[M+H]+	5-Aminoimidazole ribonucleotide	Nucleotides and derivatives	Nucleotides and derivatives	25635-88-5	A	571000	734000	651000	476000	358000	541000	725000	671000	669000	958000	955000	887000	799000	766000	830000	--	--
Lmhn102068	295.05	179.03	296.053	C13H12O8	[M-H]-	2-O-Caffeoylmalic acid	Phenolic acids	Phenolic acids	53755-04-7	B	9	9	9	9	9	9	9	9	402	71800	77100	78600	31200	26800	29900	--	--
Hmqp005411	297.24	81.07	296.234	C18H32O3	[M+H]+	9-Oxo-12Z-Octadecenoic acid	Lipids	Free fatty acids	112543-32-5	B	52300	47500	48600	50900	52100	54400	47700	47300	52700	158000	153000	159000	79800	79600	84000	--	--
pmb2799	295.23	195.2	296.235	C18H32O3	[M-H]-	12,13-Epoxy-9-Octadecenoic Acid	Lipids	Free fatty acids	6799-85-5	A	28700	27200	27300	15400	14100	15500	5770	6160	7330	93800	90900	89100	35400	38500	35400	C14826	ko00591,ko01100
Lmbn005369	295.23	195.14	296.235	C18H32O3	[M-H]-	13(S)-HODE;13(S)-Hydroxyoctadeca-9Z,11E-dienoic acid	Lipids	Free fatty acids	10219-69-9	B	338000	327000	334000	1380000	1230000	1360000	3020000	3120000	2960000	794000	739000	786000	1420000	1370000	1460000	C14762	ko00591
Lmbn005662	295.23	171.1	296.235	C18H32O3	[M-H]-	9(10)-EpOME;(9R,10S)-(12Z)-9,10-Epoxyoctadecenoic acid	Lipids	Free fatty acids	16833-56-0	B	7200	6740	7290	6480	6610	7310	5140	4890	5440	21300	19100	21000	11100	9150	10500	C14825	ko00591,ko01100
Rfmb091	295.23	195.14	296.235	C18H32O3	[M-H]-	9S-Hydroxy-10E,12Z-octadecadienoic acid	Lipids	Free fatty acids	15514-85-9	A	343000	350000	333000	1380000	1310000	1410000	3100000	3120000	3070000	816000	771000	801000	1410000	1440000	1440000	C14767	ko00591
pme1474	298.1	136	297.09	C11H15N5O3S	[M+H]+	5'-Deoxy-5'-(methylthio)adenosine	Nucleotides and derivatives	Nucleotides and derivatives	2457-80-9	A	10600000	10000000	10100000	9010000	11300000	10700000	13800000	14500000	13600000	12200000	14900000	15800000	12100000	12200000	13000000	C00170	ko00270,ko00908,ko01100
pmb0197	298.1	166.3	297.107	C11H15N5O5	[M+H]+	N7-Methylguanosine	Nucleotides and derivatives	Nucleotides and derivatives	20244-86-4	A	569000	531000	532000	404000	442000	421000	488000	428000	454000	276000	320000	314000	400000	397000	432000	C20674	--
Lmln001195	297.1	135.07	298.105	C14H18O7	[M-H]-	Picein (4-Acetylphenyl-glucoside)	Phenolic acids	Phenolic acids	530-14-3	B	7230	7160	9800	4260	7260	2360	22200	23600	20200	9	9	9	7180	12900	10300	C10720	--
Zmyn004714	297.24	183.14	298.251	C18H34O3	[M-H]-	Ricinoleic acid	Lipids	Free fatty acids	141-22-0	B	122000	124000	108000	127000	130000	124000	119000	109000	125000	127000	124000	118000	120000	114000	132000	C08365	--
pmf0297	297.32	183.1	298.324	C20H42O	[M-H]-	1-Eicosanol	Lipids	Free fatty acids	629-96-9	B	112000	110000	108000	120000	134000	119000	107000	110000	118000	117000	113000	116000	119000	117000	122000	--	--
MA10012327	300.29	60.04	299.282	C18H37NO2	[M+H]+	D-Sphingosine	Lipids	Sphingolipids	123-78-4	B	9	9	9	41800	45800	41100	9	9	9	64300	65500	54600	28700	31400	29700	C00319	ko00600,ko01100
Lmhn001386	299.04	167.03	300.048	C12H12O9	[M-H]-	Vnilloyltartaric acid	Phenolic acids	Phenolic acids	-	B	9	9	9	10100	6810	6470	21800	16900	14500	7630	11900	12800	9140	13900	12700	--	--
Zmhp003514	301.07	286.05	300.063	C16H12O6	[M+H]+	6,7,8-Tetrahydroxy-5-methoxyflavone*	Flavonoids	Flavonoid	-	B	30400	32900	30400	2900	5120	4100	21100	19100	23500	24700	25500	21900	19200	17000	18200	--	--
Lmjp004941	301.07	286.05	300.063	C16H12O6	[M+H]+	Rhamnocitrin (7-Methylkaempferol)*	Flavonoids	Flavonoid	569-92-6	B	27500	35100	27300	3490	5320	3670	18700	18800	26100	25300	27200	20200	16000	19300	18000	C17059	--
Zmhn001926	299.08	137.02	300.084	C13H16O8	[M-H]-	1-O-Salicyl-D-glucose	Phenolic acids	Phenolic acids	60517-74-0	A	7820000	7110000	7630000	811000	756000	709000	3640000	3860000	3670000	3680000	3610000	3460000	2810000	2970000	3020000	--	--
Zmhn001358	299.08	137.02	300.084	C13H16O8	[M-H]-	4-O-Glucosyl-4-hydroxybenzoic acid	Phenolic acids	Phenolic acids	-	A	7790000	7530000	6690000	777000	765000	676000	3560000	3920000	3680000	3530000	3460000	3600000	2810000	3050000	3020000	--	--
HJAP175	299.09	167.03	300.099	C17H16O5	[M+H]+	Portulacanone D	Flavonoids	Isoflavones	-	B	9	9	9	6190	5770	5250	79500	87800	85100	13900	15900	14400	30000	32900	34400	--	--
pmc1990	299.1	223.1	300.1	C17H16O5	[M-H]-	4'-Hydroxy-5,7-dimethoxyflavanone	Flavonoids	Flavanols	-	B	7330	9040	10400	25400	22100	25800	33700	28200	31400	7620	6080	5570	97100	98800	125000	--	--
Zmmp009258	301.11	167.04	300.1	C17H16O5	[M+H]+	Naringenin-4',7-dimethyl ether	Flavonoids	Flavonoid	29424-96-2	B	19500	24300	19000	397000	409000	396000	2610000	2580000	2470000	2000000	2030000	2030000	1370000	1470000	1410000	--	--
pme2816	301.2	209.2	300.209	C20H28O2	[M+H]+	4-Oxoretinol	Others	Vitamin	62702-55-0	B	8140	9450	7910	145000	152000	147000	858000	820000	799000	662000	642000	659000	455000	492000	487000	C16683	--
Zmyn005384	299.26	253.26	300.266	C18H36O3	[M-H]-	2R-Hydroxyoctadecanoic Acid	Lipids	Free fatty acids	26633-48-7	B	31600	30100	30200	38600	41700	41100	57800	57900	56500	55900	65400	65700	44500	43900	47100	C03042	--
Lmqn008288	299.26	299.26	300.267	C18H36O3	[M-H]-	3-Hydroxyoctadecanoic Acid	Lipids	Free fatty acids	45261-96-9	B	470000	503000	530000	437000	377000	482000	396000	411000	423000	438000	458000	395000	537000	496000	531000	--	--
mws0920	301.04	151	302.043	C15H10O7	[M-H]-	Tricetin (5,7,3',4',5'-Pentahydroxyflavone)	Flavonoids	Flavonoid	520-31-0	B	9	9	9	41000	44500	41100	40800	34500	38900	9	9	9	23900	32900	42700	C10192	ko00941
Cmsp004086	303.09	229.08	302.079	C16H14O6	[M+H]+	Dihydrokaempferide	Flavonoids	Flavonols	137225-59-3	B	9380	8420	7500	48700	16900	28200	89800	92600	102000	447000	446000	336000	175000	146000	179000	--	--
mws1033	303.09	153.02	302.079	C16H14O6	[M+H]+	Homoeriodictyol	Flavonoids	Dihydroflavone	446-71-9	B	9	9	9	3300	3070	1910	6210	6760	5980	26500	24800	23600	12500	9440	7530	C09756	ko00941
Zmhn000892	301.09	139.05	302.1	C13H18O8	[M-H]-	4-O-Glucosyl-3,4-dihydroxybenzyl alcohol	Phenolic acids	Phenolic acids	-	B	458000	492000	480000	350000	349000	359000	86100	93200	93700	93500	98900	112000	202000	232000	229000	--	--
Hmqn000843	301.09	123.01	302.1	C13H18O8	[M-H]-	Tachioside	Lignans and Coumarins	Lignans	109194-60-7	B	2510000	2520000	2700000	3260000	3330000	3290000	590000	718000	587000	538000	435000	478000	1380000	1570000	1620000	--	--
Lmbn014696	301.22	301.22	302.225	C20H30O2	[M-H]-	Pimaric acid*	Terpenoids	Ditepenoids	127-27-5	B	63100	71300	72700	54500	46100	62400	41900	38100	36200	44400	54200	63000	57400	48300	63300	C09159	--
mws1375	304.15	185.09	303.143	C12H21N3O6	[M+H]+	Nicotianamine	Amino acids and derivatives	Amino acids and derivatives	34441-14-0	A	9	9	9	13700	15800	20700	24800	35000	22900	9	82000	100000	51800	42300	42600	C05324	--
mws0044	303.05	125.02	304.058	C15H12O7	[M-H]-	Dihydroquercetin(Taxifolin)	Flavonoids	Dihydroflavonol	480-18-2	B	10100	12300	10600	9	9	9	9	9	9	32900	34700	39400	14400	13500	12800	C01617	ko00941,ko01100,ko01110
mws0042	305.07	125	306.074	C15H14O7	[M-H]-	Epigallocatechin	Flavonoids	Flavanols	970-74-1	B	9	9	9	9	9	9	9	9	9	124000	97500	112000	43100	42500	52800	C12136	ko00941,ko01110
pme1373	306.05	110	307.057	C9H14N3O7P	[M-H]-	2'-Deoxycytidine-5'-monophosphate	Nucleotides and derivatives	Nucleotides and derivatives	1032-65-1	B	62800	52200	42600	25000	26200	20200	43300	50400	51900	17400	18100	15200	41500	34500	38300	C00239	ko00240,ko01100
pme1086	306.08	143	307.084	C10H17N3O6S	[M-H]-	Glutathione reduced form	Amino acids and derivatives	Amino acids and derivatives	70-18-8	A	7460000	8800000	8660000	4310000	3380000	2900000	8270000	8080000	7730000	2270000	2900000	2530000	5170000	4850000	5200000	C00051	ko00270,ko00480,ko01100,ko01240,ko02010
pmb2855	307	145	308.122	C11H20N2O8	[M-H]-	L-Glutamine-O-glycoside	Amino acids and derivatives	Amino acids and derivatives	-	A	1320000	1530000	1420000	133000	99600	108000	138000	132000	121000	501000	615000	438000	726000	761000	658000	--	--
pmn001610	307.26	307.3	308.272	C20H36O2	[M-H]-	Eicosadienoic acid	Lipids	Free fatty acids	5598-38-9	A	3690000	6300000	6490000	1040000	587000	518000	278000	201000	186000	1440000	3550000	3780000	3180000	3020000	3240000	C16525	ko01040
pmb2857	308.1	146.1	309.106	C11H19NO9	[M-H]-	L-Glutamic acid-O-glycoside	Amino acids and derivatives	Amino acids and derivatives	-	B	72500	91900	88300	46100	63900	76100	52800	64100	61400	40100	39500	45900	50600	56100	88300	--	--
Lmhn003074	309.06	193.05	310.069	C14H14O8	[M-H]-	Feruloylmalic acid	Phenolic acids	Phenolic acids	-	B	9	9	9	9	9	9	9	9	9	56200	41800	43300	14200	11500	15300	--	--
pmb2791	309.21	209.1	310.1	C18H30O4	[M-H]-	9-Hydroperoxy-10E,12,15Z-octadecatrienoic acid	Lipids	Free fatty acids	111004-08-1	B	16500	16400	17100	23700	26800	27100	43300	42500	42800	17000	18800	20100	24600	24400	25300	C16321	ko00592,ko01110
pmb2789	309	209	310.214	C18H30O4	[M-H]-	13S-Hydroperoxy-6Z,9Z,11E-octadecatrienoic acid	Lipids	Free fatty acids	121107-97-9	B	46900	45800	33000	105000	145000	70800	92100	74200	100000	44800	80400	74800	72000	76100	71000	--	--
pmn001606	309.28	309.28	310.287	C20H38O2	[M-H]-	Eicosenoic acid	Lipids	Free fatty acids	26764-41-0	B	5700000	10000000	10000000	10200000	4270000	4500000	5010000	3800000	2800000	3290000	582000	761000	3620000	3280000	4080000	C16526	ko01040
Lmcp002302	312.13	180.09	311.123	C12H17N5O5	[M+H]+	N6-(2-Hydroxyethyl)adenosine*	Nucleotides and derivatives	Nucleotides and derivatives	4338-48-1	B	112000	124000	116000	57500	61000	49300	91300	89000	99200	1030000	997000	1050000	330000	311000	287000	--	--
pme3967	312.13	180	311.123	C12H17N5O5	[M+H]+	2-(Dimethylamino)guanosine*	Nucleotides and derivatives	Nucleotides and derivatives	2140-67-2	A	115000	143000	129000	68400	65100	64300	113000	93000	116000	1120000	1140000	1040000	321000	336000	345000	--	--
Lmtn003441	311.11	149.06	312.121	C15H20O7	[M-H]-	2-Acetyl-3-hydroxyphenyl-1-O-glucoside	Phenolic acids	Phenolic acids	-	B	9	9	9	9	9	9	9	9	9	101000	91800	87800	21100	20000	23800	--	--
Lmqp002761	313.14	151.08	312.136	C19H20O4	[M+H]+	Alnusonol	Phenolic acids	Phenolic acids	52330-12-8	B	273000	405000	360000	255000	278000	255000	193000	168000	217000	957000	1020000	1080000	650000	607000	552000	--	--
mws0636	313.15	166	312.147	C18H20N2O3	[M+H]+	L-Phenylalanyl-L-phenylalanine	Amino acids and derivatives	Amino acids and derivatives	2577-40-4	B	8970	22000	10700	16300	6530	12200	26900	16300	9750	24500	19000	24600	19500	11400	24500	--	--
pmb2804	311.1	171.3	312.23	C18H32O4	[M-H]-	13S-Hydroperoxy-9Z,11E-octadecadienoic acid	Lipids	Free fatty acids	33964-75-9	B	477000	457000	469000	482000	478000	480000	463000	488000	492000	488000	500000	496000	485000	511000	475000	C04717	ko00591,ko01100
Rfmb087	311.22	293.21	312.23	C18H32O4	[M-H]-	9-Hydroxy-13-oxo-10-octadecenoic Acid	Lipids	Free fatty acids	-	B	170000	157000	160000	202000	200000	197000	195000	187000	189000	186000	182000	186000	174000	184000	188000	--	--
pmn001689	311.22	223.17	312.23	C18H32O4	[M-H]-	9-Hydroxy-12-oxo-15(Z)-octadecenoic acid	Lipids	Free fatty acids	-	B	30400	27700	32000	32800	32100	31800	35000	31300	31300	48700	45100	47100	37700	32100	37700	C21924	ko00592,ko01110
Lmbn005287	311.22	249.22	312.23	C18H32O4	[M-H]-	7S,8S-DiHODE; (9Z,12Z)-(7S,8S)-Dihydroxyoctadeca-9,12-dienoic acid	Lipids	Free fatty acids	143288-65-7	B	239000	237000	229000	6280	4300	5940	5010	4140	3990	80200	92900	83000	90400	82600	83100	C07354	ko00591
Lmbn004685	311.22	223.17	312.23	C18H32O4	[M-H]-	5S,8R-DiHODE; (5S,8R,9Z,12Z)-5,8-Dihydroxyoctadeca-9,12-dienoate	Lipids	Free fatty acids	-	B	30900	29900	31300	30200	32600	32000	36000	33100	37700	48300	51100	46800	34600	36000	38700	C20186	ko00591
Zmjn004133	311.22	293.21	312.23	C18H32O4	[M-H]-	9S-Hydroperoxy-10E,12Z-octadecadienoic acid	Lipids	Free fatty acids	5502-91-0	B	206000	201000	214000	246000	245000	254000	298000	314000	295000	238000	229000	223000	244000	247000	246000	C14827	ko00591,ko01100
mws0038	313.07	283	314.079	C17H14O6	[M-H]-	Kumatakenin*	Flavonoids	Flavonols	3301-49-3	B	1120	1300	1400	863	1520	3330	21600	12700	25100	4090	5190	4510	6870	6760	7530	--	--
Lmyn002403	313.09	101.02	314.1	C14H18O8	[M-H]-	Mandelic acid-β-glucoside	Phenolic acids	Phenolic acids	-	B	9	9	9	1310000	1190000	1320000	4840000	4890000	5030000	1240000	1220000	1160000	1710000	1890000	1920000	--	--
Cmzp002057	315.12	255.1	314.1	C14H18O8	[M+H]+	6-O-Acetylarbutin	Phenolic acids	Phenolic acids	10338-88-2	B	5980	6250	6930	6570	9950	8710	16700	16700	19000	12100	14700	14200	8670	9910	11000	--	--
Lmmn002179	313.09	107.05	314.1	C14H18O8	[M-H]-	Methyl salicylate-2-O-glucoside	Phenolic acids	Phenolic acids	10019-60-0	B	97300	94000	94400	80900	83500	75400	59600	62400	61700	31700	22700	32600	52600	54000	52800	--	--
Lmbn005487	313.24	251.24	314.246	C18H34O4	[M-H]-	12,13-DHOME; (9Z)-12,13-Dihydroxyoctadec-9-enoic acid	Lipids	Free fatty acids	263399-35-5	B	35300	36100	35900	9280	7290	8590	9870	12500	11000	27900	25400	27900	21600	21100	20800	C14829	ko00591
Lmmn004912	315.05	271.02	316.058	C16H12O7	[M-H]-	3-O-Methylquercetin	Flavonoids	Flavonols	1486-70-0	B	9	9	9	9	9	9	9	9	9	81900	48600	41800	15600	19900	14800	C04443	ko00944
Lmdp003808	317.07	302.04	316.058	C16H12O7	[M+H]+	Azaleatin (5-O-Methylquercetin)	Flavonoids	Flavonols	529-51-1	B	35000	26300	25600	9	9	9	9	9	9	300000	176000	299000	60300	55300	76400	C10022	--
mws0066	315.05	151	316.058	C16H12O7	[M-H]-	Isorhamnetin	Flavonoids	Flavonols	480-19-3	B	9	9	9	11700	14900	15200	33400	32200	33500	24600	25000	23600	9800	17000	16100	C10084	--
pmp000003	317.07	302.04	316.058	C16H12O7	[M+H]+	Nepetin (5,7,3',4'-Tetrahydroxy-6-methoxyflavone)	Flavonoids	Flavonoid	520-11-6	B	2780	2750	2260	9	9	9	9	9	9	304000	165000	130000	43300	46800	51400	--	--
pmb2871	315.07	153	316.079	C13H16O9	[M-H]-	1-O-Gentisoyl-D-glucoside	Phenolic acids	Phenolic acids	23445-11-6	A	2630000	3250000	3280000	515000	595000	576000	3100000	3490000	3090000	848000	633000	828000	1630000	1680000	1630000	--	--
Lmfp001509	317.09	153.02	316.079	C13H16O9	[M+H]+	1-O-Galloyl-rhamnose	Tannins	Tannin	-	B	69600	76700	69300	9	9	9	9	9	9	5170	9440	8110	19400	18900	18800	--	--
pmn001367	315.07	153.02	316.079	C13H16O9	[M-H]-	Protocatechuic acid-4-O-glucoside	Phenolic acids	Phenolic acids	-	A	4210000	5540000	3630000	975000	1050000	969000	5310000	5530000	5170000	1170000	1040000	1270000	2330000	2390000	2570000	--	--
Zmtn001661	315.11	153.02	316.116	C14H20O8	[M-H]-	Vanilloloside	Others	Others	74950-96-2	B	4140000	5360000	3650000	927000	926000	886000	4730000	5360000	4530000	1140000	830000	1180000	2110000	2190000	2110000	--	--
Hmtn001120	315.11	153.06	316.116	C14H20O8	[M-H]-	5-(2-Hydroxyethyl)-2-O-glucosylphenol	Phenolic acids	Phenolic acids	-	B	3020000	3010000	2610000	178000	166000	157000	9	9	9	212000	280000	217000	776000	887000	703000	--	--
pmb2221	318.3	60.1	317.293	C18H39NO3	[M+H]+	4-Hydroxysphinganine	Lipids	Sphingolipids	554-62-1	A	477000	496000	495000	874000	980000	913000	362000	365000	370000	1390000	1300000	1330000	790000	763000	779000	C12144	ko00600,ko01100
mws0032	319.04	153	318.038	C15H10O8	[M+H]+	Myricetin	Flavonoids	Flavonols	529-44-2	B	4050	9180	3910	9	9	9	9	9	9	97400	82900	120000	26900	32200	21700	C10107	ko00941,ko00944,ko01110
mws0582	322.11	130	321.099	C11H19N3O6S	[M+H]+	S-(Methyl)glutathione	Amino acids and derivatives	Amino acids and derivatives	2922-56-7	A	406000	463000	389000	43300	46300	55500	105000	104000	92200	35500	26900	27300	111000	101000	127000	C11347	--
pme3174	324.06	112	323.052	C9H14N3O8P	[M+H]+	Cytidine 5'-monophosphate(Cytidylic acid)	Nucleotides and derivatives	Nucleotides and derivatives	63-37-6	A	1140000	1420000	1390000	148000	149000	155000	79300	99100	146000	134000	123000	98000	499000	426000	507000	C00055	ko00240,ko01100
pme2074	322.4	129.7	323.21	C18H29NO4	[M-H]-	(-)-Jasmonoyl-L-Isoleucine	Organic acids	Organic acids	120330-93-0	B	12700	13400	13600	36800	33500	36500	84800	83300	86300	21800	22200	21600	38300	38200	38700	C18699	ko04075
pme3188	323.03	211	324.036	C9H13N2O9P	[M-H]-	Uridine 5'-monophosphate	Nucleotides and derivatives	Nucleotides and derivatives	58-97-9	B	1310000	1220000	1530000	191000	233000	225000	146000	111000	99700	149000	148000	203000	390000	364000	436000	C00105	ko00240,ko01100,ko01240
Hmqp006023	326.27	309.27	324.266	C20H36O3	[M+H]+	Ethyl 9-Hydroxy-10,12-octadecadienoic acid	Lipids	Free fatty acids	-	B	16400	24500	22900	11800	11200	10800	6070	4150	5150	3600	6670	6060	10300	9110	9040	--	--
Zmhn002301	325.09	163.04	326.1	C15H18O8	[M-H]-	p-Coumaric acid-4-O-glucoside*	Phenolic acids	Phenolic acids	117405-48-8	A	55300	55300	61000	8520000	8580000	8510000	17600000	18300000	18800000	489000	529000	474000	6790000	6240000	6190000	C06739	--
pmn001690	327.14	165.09	328.152	C16H24O7	[M-H]-	3-Hydroxy-4-isopropylbenzylalcohol-3-O-glucoside	Phenolic acids	Phenolic acids	-	B	153000	146000	121000	248000	244000	268000	413000	358000	361000	1540000	1540000	1670000	766000	717000	837000	--	--
pmn001691	327.22	291.2	328.225	C18H32O5	[M-H]-	9,12,13-Trihydroxy-10,15-octadecadienoic acid	Lipids	Free fatty acids	-	B	42000	39600	38400	552000	498000	529000	494000	461000	483000	99300	105000	95900	207000	197000	192000	--	--
mws0884	328.05	134.2	329.053	C10H12N5O6P	[M-H]-	Cyclic 3',5'-Adenylic acid	Nucleotides and derivatives	Nucleotides and derivatives	60-92-4	B	7240	11500	6480	6380	6510	7920	21300	15200	23200	11900	18100	17500	12800	11900	14400	C00575	ko00230,ko01100
Lmqp006559	330.34	312.33	329.327	C20H43NO2	[M+H]+	2-Amino-1,3-eicosanediol	Others	Saccharides and Alcohols	-	B	339000	258000	350000	341000	380000	383000	196000	280000	235000	186000	181000	266000	278000	289000	297000	--	--
mws0917	329.07	314	330.074	C17H14O7	[M-H]-	3,7-Di-O-methylquercetin	Flavonoids	Flavonols	2068-02-2	B	1740	3430	3060	4120	5380	2410	3300	2840	4110	269000	158000	145000	35600	36500	37100	C01265	ko00944
Lmtn002565	329.11	167.03	330.095	C14H18O9	[M-H]-	1-O-Vanilloyl-D-Glucose*	Phenolic acids	Phenolic acids	-	A	9	9	9	9	9	9	9	9	9	10400000	11900000	10000000	3450000	3790000	3950000	C20470	--
Lmmn003663	329.09	167.04	330.095	C14H18O9	[M-H]-	5-Glucosyloxy-2-Hydroxybenzoic acid methyl ester*	Phenolic acids	Phenolic acids	-	A	9	9	9	9	9	9	9	10300	1070	11400000	9820000	10600000	3130000	3380000	2920000	--	--
pmn001517	329.12	167	330.131	C15H22O8	[M-H]-	3,4,5-Trimethoxyphenyl-1-O-Glucoside	Phenolic acids	Phenolic acids	-	A	7900000	7440000	7160000	8370000	8590000	8570000	5740000	6010000	4950000	2900000	3200000	3140000	5830000	6030000	5290000	--	--
Lmbn004240	329.23	199.13	330.241	C18H34O5	[M-H]-	9,10-Dihydroxy-12,13-epoxyoctadecanoic acid	Lipids	Free fatty acids	-	B	8450	6530	7910	13900	11900	13300	14600	14700	15100	27600	25400	26800	16300	17600	14700	C14837	ko00591
Lmbn003970	329.23	211.14	330.241	C18H34O5	[M-H]-	9,12,13-TriHOME; 9(S),12(S),13(S)-Trihydroxy-10(E)-octadecenoic acid	Lipids	Free fatty acids	97134-11-7	B	911000	892000	913000	3200000	3050000	3170000	1130000	1080000	1140000	1260000	1240000	1330000	1300000	1340000	1370000	C14833	ko00591
pmn001694	329.23	229.15	330.241	C18H34O5	[M-H]-	9,10,13-Trihydroxy-11-Octadecenoic Acid*	Lipids	Free fatty acids	29907-57-1	B	597000	587000	587000	2160000	2040000	2090000	750000	756000	774000	866000	897000	890000	877000	912000	897000	C14835	ko00591
pmp001284	331.28	313.27	330.277	C19H38O4	[M+H]+	Monopalmitin	Lipids	Glycerol ester	542-44-9	B	13000	11400	14000	8840	8430	9920	4160	5200	4630	8120	7770	9200	10500	8740	8350	--	--
pme3184	332.08	136	331.068	C10H14N5O6P	[M+H]+	2'-Deoxyadenosine-5'-monophosphate	Nucleotides and derivatives	Nucleotides and derivatives	653-63-4	A	174000	143000	139000	357000	417000	340000	357000	331000	351000	189000	197000	152000	233000	263000	242000	C00360	ko00230,ko01100
pmb0789	332.13	152.07	331.127	C14H21NO8	[M+H]+	Pyridoxine-5'-O-glucoside	Others	Vitamin	-	B	361000	368000	401000	974000	1090000	925000	1120000	1020000	1040000	321000	378000	358000	604000	626000	607000	C03996	--
pmc0066	333.05	137.05	332.052	C10H13N4O7P	[M+H]+	2'-Deoxyinosine-5'-monophosphate	Nucleotides and derivatives	Nucleotides and derivatives	3393-18-8	A	133000	91500	129000	18200	25800	23900	1480000	1380000	1590000	737000	803000	673000	265000	318000	290000	C06196	ko00230
pmn001518	331.07	169.01	332.074	C13H16O10	[M-H]-	1-O-Galloyl-D-glucose*	Tannins	Tannin	58511-73-2	A	71900	74800	71100	332000	303000	336000	715000	677000	698000	424000	468000	434000	361000	357000	387000	C01158	--
Hmln000873	331.07	169.01	332.075	C13H16O10	[M-H]-	2-O-Galloyl-D-glucose*	Tannins	Tannin	-	A	9	9	9	403000	336000	325000	885000	814000	770000	422000	440000	476000	367000	438000	405000	--	--
Lmmn001294	331.1	153.02	332.111	C14H20O9	[M-H]-	Koaburaside	Phenolic acids	Phenolic acids	41653-73-0	A	56600	97300	74900	2770000	2910000	2760000	387000	394000	279000	985000	955000	953000	805000	777000	779000	--	--
mws0675	335.06	123	334.057	C11H15N2O8P	[M+H]+	β-Nicotinamide mononucleotide	Nucleotides and derivatives	Nucleotides and derivatives	1094-61-7	B	562000	396000	583000	77100	90200	69600	511000	499000	827000	122000	135000	123000	262000	335000	330000	C00455	ko00760,ko01100
pmf0289	336.17	148	335.159	C15H21N5O4	[M+H]+	Riboprine	Phenolic acids	Phenolic acids	7724-76-7	B	16300	19500	14500	35800	38500	29500	9620	9840	7060	30500	17600	21200	26100	17500	23200	C16427	ko00908,ko01110
pmb0382	339.09	177.2	338.079	C19H14O6	[M+H]+	O-Feruloyl 4-hydroxycoumarin	Lignans and Coumarins	Coumarins	-	A	6980000	5940000	5370000	474000	507000	523000	791000	715000	754000	9	9	9	1690000	1820000	1790000	--	--
pmb3074	337.09	191.05	338.1	C16H18O8	[M-H]-	5-O-p-Coumaroylquinic acid	Phenolic acids	Phenolic acids	1899-30-5	B	9	9	9	13700	20800	15100	19000	13800	11200	9	9	9	15900	11600	9850	C12208	ko00940,ko00941,ko00945,ko01110
Wmhn001575	337.06	175.02	338.1	C16H18O8	[M-H]-	1,4,8-Trihydroxynaphthalene-1-O-glucoside	Quinones	Quinones	-	B	9	9	9	24300	17500	23400	92200	116000	96500	173000	138000	190000	51500	44300	59900	--	--
pme3311	339	97	339.996	C6H14O12P2	[M-H]-	D-Fructose-1,6-biphosphate	Others	Saccharides and Alcohols	488-69-7	B	27100	25400	31600	9190	12100	14700	11800	12500	8890	23600	13900	31300	13900	10700	13200	C00354	ko00400,ko00710,ko01100,ko01110,ko01200
Zmyn000083	338.99	78.96	339.996	C6H14O12P2	[M-H]-	D-Glucose 1,6-bisphosphate	Others	Saccharides and Alcohols	10139-18-1	B	5560	4110	4120	9	9	9	2450	1640	1660	14200	16200	17500	5400	6540	3070	C01231	ko00500,ko01100
pma0149	341.08	207.07	340.079	C15H16O9	[M+H]+	Sinapoyl malate	Phenolic acids	Phenolic acids	92344-58-6	B	6890	7290	6650	32900	38800	36200	168000	190000	203000	4360	4780	5820	52100	50300	51500	C02887	ko00940
pmn001420	341.09	179.04	342.095	C15H18O9	[M-H]-	1-O-[(E)-Caffeoyl]-D-glucose*	Phenolic acids	Phenolic acids	-	A	47800	66500	57700	446000	505000	474000	1130000	1190000	1240000	1150000	911000	940000	658000	671000	671000	--	--
Zmhn001793	341.09	179.03	342.096	C15H18O9	[M-H]-	6-O-Caffeoyl-D-glucose*	Phenolic acids	Phenolic acids	-	A	81300	60000	57100	396000	431000	429000	922000	935000	1020000	1320000	980000	1150000	672000	657000	681000	--	--
MA10039641	341.11	89.02	342.116	C12H22O11	[M-H]-	Lactobiose	Others	Saccharides and Alcohols	63-42-3	A	2440000	4040000	3760000	2490000	1930000	2170000	1350000	2100000	1430000	6990000	5130000	6250000	1860000	2420000	2620000	C00243	ko00052,ko01100,ko02010
pme0519	341.11	119.03	342.116	C12H22O11	[M-H]-	D-Sucrose	Others	Saccharides and Alcohols	57-50-1	A	1480000	1840000	1310000	1170000	754000	1560000	791000	1210000	941000	3600000	4020000	3080000	1590000	1500000	1330000	C00089	ko00052,ko00500,ko01100,ko01110,ko02010
Lmsn000381	341.11	89.02	342.116	C12H22O11	[M-H]-	D-Maltose	Others	Saccharides and Alcohols	133-99-3	A	2930000	3590000	3200000	2080000	1760000	3600000	1640000	1780000	1480000	6180000	5670000	5560000	3030000	3210000	2150000	C01971	--
mws0906	341.12	179	342.131	C16H22O8	[M-H]-	Coniferin	Phenolic acids	Phenolic acids	531-29-3	A	52200	57800	51800	440000	413000	387000	1030000	931000	1000000	1010000	781000	797000	609000	658000	596000	C00761	ko00940
pmb2211	343.3	240.7	342.288	C19H38N2O3	[M+H]+	Cocamidopropyl betaine	Alkaloids	Alkaloids	4292-10-8	A	147000	154000	151000	106000	110000	110000	111000	112000	112000	152000	150000	150000	134000	137000	141000	--	--
Zmln000899	343.11	181.05	344.111	C15H20O9	[M-H]-	Syringaldehyde-4-O-glucoside	Phenolic acids	Phenolic acids	-	B	9	9	9	9	9	9	9	9	9	180000	243000	228000	41100	36200	31600	--	--
Lmmn000774	343.1	181.05	344.111	C15H20O9	[M-H]-	Dihydrocaffeoylglucose	Phenolic acids	Phenolic acids	-	B	209000	237000	255000	74400	64400	76000	48500	45800	40500	9	9	9	68700	80900	85400	--	--
mws0609	344.04	150	345.047	C10H12N5O7P	[M-H]-	Guanosine 3',5'-cyclic monophosphate	Nucleotides and derivatives	Nucleotides and derivatives	7665-99-8	A	299000	324000	308000	254000	193000	208000	183000	169000	194000	458000	541000	500000	307000	294000	305000	C00942	ko00230,ko01100
pmb0801	346.11	184.1	345.106	C14H19NO9	[M+H]+	4-Pyridoxic acid-O-glucoside	Others	Vitamin	-	A	158000	155000	184000	168000	174000	177000	911000	895000	878000	239000	283000	260000	323000	348000	361000	--	--
pmp000261	347.1	153.02	346.09	C14H18O10	[M+H]+	Methyl 6-O-galloyl-glucoside	Tannins	Tannin	-	B	9	9	9	9	9	9	9	9	9	20900	19500	15400	7120	9320	9410	--	--
Lmtn000940	345.08	139.04	346.09	C14H18O10	[M-H]-	1-O-(3,4-Dihydroxy-5-methoxy-benzoyl)-glucoside	Phenolic acids	Phenolic acids	-	B	176000	250000	226000	9	9	9	9	9	9	203000	263000	198000	135000	130000	141000	--	--
Lmdn001560	345.12	165.06	346.126	C15H22O9	[M-H]-	6-DeoxyCatalpol	Terpenoids	Terpene	99499-99-7	B	50700	44100	39000	25200	28500	17600	11100	10300	1800	9	9	9	21000	17800	15400	--	--
pmb0981	348.07	136	347.063	C10H14N5O7P	[M+H]+	Adenosine 5'-monophosphate	Nucleotides and derivatives	Nucleotides and derivatives	61-19-8	A	2580000	2450000	2220000	1500000	1830000	1770000	4500000	4470000	3830000	518000	582000	534000	1470000	1830000	2180000	C00020	ko00230,ko00908,ko01100,ko01110,ko01240
mws0874	346.06	210.9	347.063	C10H14N5O7P	[M-H]-	3'-Adenylic Acid	Nucleotides and derivatives	Nucleotides and derivatives	84-21-9	B	31300	12500	18300	18700	29300	33000	54300	43900	42800	8870	4690	14300	31500	30200	29300	C01367	ko00230,ko01100
pmb0532	349.05	137.3	348.047	C10H13N4O8P	[M+H]+	Inosine 5'-monophosphate	Nucleotides and derivatives	Nucleotides and derivatives	131-99-7	B	162000	167000	201000	113000	126000	122000	299000	322000	278000	30600	41800	38600	131000	128000	142000	C00130	ko00230,ko01100,ko01110,ko01240
mws0967	351.22	271.21	352.225	C20H32O5	[M-H]-	5,6,15-Trihydroxy-7,9,11,13-eicosatetraenoic acid	Lipids	Free fatty acids	89663-86-5	B	10600	8600	11000	48800	49000	45500	109000	104000	112000	2650	3510	3580	43600	49300	51200	C06314	ko00590
Lmhp011388	353.27	261.22	352.261	C21H36O4	[M+H]+	2-α-Linolenoyl-glycerol	Lipids	Glycerol ester	55268-58-1	B	548000	473000	487000	159000	146000	151000	271000	219000	237000	577000	530000	534000	407000	356000	342000	--	--
Lmhp011562	353.27	261.22	352.261	C21H36O4	[M+H]+	1-α-Linolenoyl-glycerol	Lipids	Glycerol ester	-	B	282000	265000	256000	223000	217000	202000	173000	167000	157000	284000	293000	267000	252000	220000	202000	--	--
pme1816	353.09	191	354.095	C16H18O9	[M-H]-	Neochlorogenic acid (5-O-Caffeoylquinic acid)*	Phenolic acids	Phenolic acids	906-33-2	B	9	9	9	9	9	9	67800	65300	162000	9	9	9	37100	22500	32600	C17147	--
mws2108	353.09	191.05	354.095	C16H18O9	[M-H]-	Cryptochlorogenic acid (4-O-Caffeoylquinic acid)*	Phenolic acids	Phenolic acids	905-99-7	B	9	9	9	2180	4140	3810	66100	57300	162000	9	9	9	24400	28100	27600	--	--
mws0178	353.09	191.01	354.095	C16H18O9	[M-H]-	Chlorogenic acid (3-O-Caffeoylquinic acid)*	Phenolic acids	Phenolic acids	327-97-9	B	2560	3850	1780	10200	13600	10900	72900	78400	215000	10200	16200	2570	32800	31300	45300	C00852	ko00940,ko00941,ko00945,ko01110
mws0748	353.09	191.1	354.095	C16H18O9	[M-H]-	1-Caffeoylquinic acid	Phenolic acids	Phenolic acids	1241-87-8	B	9	9	9	41000	48200	51200	120000	100000	125000	9790	8380	13200	50600	45100	43600	--	--
Lmhp112042	355.28	263.24	354.277	C21H38O4	[M+H]+	1-Linoleoylglycerol	Lipids	Glycerol ester	2277-28-3	B	54800	54800	52900	62200	61500	59300	26600	21600	21600	95400	90700	89100	57200	53800	45900	--	--
Lmhp012042	355.28	263.24	354.277	C21H38O4	[M+H]+	2-Linoleoylglycerol	Lipids	Glycerol ester	3443-82-1	B	479000	505000	460000	112000	109000	92600	66800	73400	70400	323000	311000	326000	265000	262000	267000	--	--
Zmhn002422	355.1	193.05	356.11	C16H20O9	[M-H]-	1-O-Feruloyl-D-Glucose	Phenolic acids	Phenolic acids	-	A	155000	175000	181000	2400000	2800000	2360000	2220000	2300000	2440000	1490000	1370000	1520000	1200000	1380000	1490000	C17759	--
Zmhn002334	355.1	193.05	356.111	C16H20O9	[M-H]-	6-O-Feruloyl-D-glucose	Phenolic acids	Phenolic acids	137887-25-3	A	9	9	9	67100	66800	92200	116000	123000	112000	509000	444000	514000	241000	242000	252000	--	--
Hmmn002544	355.1	193.05	356.111	C16H20O9	[M-H]-	Ferulic acid-4-O-glucoside	Phenolic acids	Phenolic acids	117405-51-3	B	367000	381000	393000	1130000	1240000	1150000	1460000	1460000	1280000	9	9	9	635000	588000	561000	--	--
pmb0296	357.3	265.4	356.293	C21H40O4	[M+H]+	1-Oleoyl-Sn-Glycerol	Lipids	Glycerol ester	129784-87-8	B	456000	470000	470000	72000	62100	67400	149000	119000	118000	156000	159000	166000	226000	205000	205000	--	--
pmb3107	359.1	182.1	360.106	C15H20O10	[M-H]-	Glucosyringic Acid	Phenolic acids	Phenolic acids	-	A	1340000	1390000	1330000	434000	429000	507000	378000	388000	385000	18700	29800	31900	520000	518000	547000	--	--
pmb0998	364.07	152.1	363.058	C10H14N5O8P	[M+H]+	Guanosine 5'-monophosphate	Nucleotides and derivatives	Nucleotides and derivatives	85-32-5	B	79400	44000	49400	32100	58600	18400	31100	29600	24000	33000	30100	15600	38400	50900	43200	C00144	ko00230,ko01100
pmp001260	364.28	346.27	363.277	C22H37NO3	[M+H]+	N-(2-Hydroxyethyl)eicosapentaenoic acid	Lipids	Free fatty acids	-	B	15700	17900	18100	2240	2710	2670	9	9	9	9	9	9	9100	6650	5710	--	--
mws5040	365.11	203.05	364.078	C12H21O11Na	[M+H]+	Turanose	Others	Saccharides and Alcohols	547-25-1	A	2070000	2190000	1820000	20700000	19200000	19100000	7570000	8060000	7290000	6300000	8190000	8820000	7480000	7300000	7640000	C19636	--
pmb0964	366.2	204.1	365.17	C16H23N5O5	[M+H]+	Isopentenyladenine-7-N-glucoside	Nucleotides and derivatives	Nucleotides and derivatives	-	A	1200000	1380000	1290000	1400000	1610000	1430000	569000	524000	487000	547000	779000	956000	1030000	1150000	1120000	--	--
Lmgn003073	735.22	367.11	368.111	C17H20O9	[2M-H]-	5-O-Feruloylquinic acid	Phenolic acids	Phenolic acids	-	B	9	9	9	9	9	9	9	9	9	546000	588000	584000	76800	104000	99200	--	--
mws0179	367.1	190.9	368.111	C17H20O9	[M-H]-	Chlorogenic acid methyl ester	Phenolic acids	Phenolic acids	29708-87-0	B	9	9	9	16200	15700	11500	26200	24800	23700	9	9	9	17300	10500	21000	--	--
pmb3317	371.1	179.1	372.106	C16H20O10	[M-H]-	Quinacyl syringic acid	Phenolic acids	Phenolic acids	-	B	9	9	9	9	9	9	24700	22600	25400	46400	61700	50200	28600	25800	31700	--	--
pmn001695	371.1	249.06	372.106	C16H20O10	[M-H]-	Trihydroxycinnamoylquinic acid	Phenolic acids	Phenolic acids	-	A	23200000	28700000	27800000	9880000	9090000	8840000	22000000	22500000	23800000	20100000	19700000	19300000	19100000	20300000	18000000	--	--
Hmgn004693	371.11	327.03	372.121	C20H20O7	[M-H]-	(8'R,7'S)-(-)-8-Hydroxy-α-conidendrin	Lignans and Coumarins	Lignans	-	A	24900	30200	30000	68800	62600	72700	870000	887000	862000	307000	301000	314000	520000	546000	574000	--	--
mws0011	371.13	209	372.142	C17H24O9	[M-H]-	Syringin	Phenolic acids	Phenolic acids	118-34-3	B	137000	144000	142000	42900	47600	40100	136000	144000	170000	9	9	9	76500	88900	86800	C01533	ko00940
pmb0064	374.11	198.08	373.101	C15H19NO10	[M+H]+	DIMBOA glucoside	Alkaloids	Alkaloids	18607-79-9	B	85700	87200	86600	179000	172000	178000	495000	509000	486000	436000	406000	426000	284000	290000	326000	C04831	ko00402
pmb0108	375.2	137.1	374.1	C19H18O8	[M+H]+	Feruloyl syringic acid	Phenolic acids	Phenolic acids	-	B	108000	87200	101000	53300	66500	80600	7320	20700	20100	43000	27100	23000	33700	56800	48300	--	--
Lmdn001501	373.11	123.05	374.121	C16H22O10	[M-H]-	Gardoside*	Terpenoids	Terpene	54835-76-6	B	132000	120000	115000	41100	52600	42000	58900	82900	73700	20900	19700	28200	60700	60500	71900	C16963	--
mws1574	373.11	123	374.121	C16H22O10	[M-H]-	Geniposidic acid*	Terpenoids	Monoterpenoids	27741-01-1	B	79200	76100	101000	41200	39700	47400	77300	65000	73400	22100	23500	28400	59000	62900	55800	C11673	ko00902,ko01110
mws0232	377.15	243	376.138	C17H20N4O6	[M+H]+	Riboflavin (Vitamin B2)	Others	Vitamin	83-88-5	B	731000	839000	793000	289000	314000	256000	1080000	1070000	1210000	531000	464000	510000	862000	798000	771000	C00255	ko00740,ko01100,ko01110,ko01240,ko02010
pmp001132	376.31	358.3	376.225	C22H34NO4+	[M]+	N-Isopentenyl-6-hydroxydendroxinium	Alkaloids	Alkaloids	-	B	6070	4650	4970	45500	48800	53600	167000	110000	115000	70800	70600	76000	71200	64700	64000	--	--
pme3337	384.12	252	383.108	C14H17N5O8	[M+H]+	Succinyladenosine	Nucleotides and derivatives	Nucleotides and derivatives	4542-23-8	B	3740000	3330000	3550000	457000	455000	423000	546000	482000	470000	652000	734000	743000	1260000	1070000	962000	--	--
pme1286	385.13	250	384.122	C14H20N6O5S	[M+H]+	S-(5'-Adenosy)-L-homocysteine	Amino acids and derivatives	Amino acids and derivatives	979-92-0	A	92100	106000	91300	112000	124000	122000	200000	174000	221000	169000	193000	171000	144000	155000	163000	C00021	ko00270,ko01100,ko01230,ko01240
pmb2940	385.11	205	386.121	C17H22O10	[M-H]-	1-O-Glucosyl sinapate	Phenolic acids	Phenolic acids	78185-48-5	A	9870	10700	9390	2110000	2270000	2260000	591000	540000	525000	1800000	1900000	1860000	1320000	1300000	1320000	--	--
HJN003	385.11	223.06	386.122	C17H22O10	[M-H]-	1-O-Sinapoyl-D-glucose	Phenolic acids	Phenolic acids	-	B	65800	83500	73500	1630000	1580000	1660000	1130000	1140000	1160000	396000	392000	450000	751000	729000	783000	C01175	ko00940
Lmqp003013	387.2	149.1	386.194	C19H30O8	[M+H]+	Citroside A	Terpenoids	Terpene	120330-44-1	A	164000	136000	118000	440000	440000	324000	511000	501000	608000	226000	177000	162000	300000	405000	253000	--	--
pmp000113	389.12	359.08	388.116	C20H20O8	[M+H]+	5-Hydroxy-6,7,8,3',4'-pentamethoxyflavone	Flavonoids	Flavonoid	2174-59-6	B	11800	9140	10900	8660	7530	7740	4980	5920	6160	6290	9220	7160	7730	6730	7040	--	--
Lmzn001582	387.17	207.1	388.174	C18H28O9	[M-H]-	5'-Glucosyloxyjasmanic acid	Phenolic acids	Phenolic acids	-	B	52300	58300	51000	1530000	1200000	1550000	357000	357000	357000	52100	50200	41400	164000	202000	174000	--	--
Lmmp010562	391.28	149.02	390.277	C24H38O4	[M+H]+	Diisooctyl Phthalate	Phenolic acids	Phenolic acids	27554-26-3	B	442000	363000	328000	329000	461000	397000	314000	359000	456000	452000	288000	350000	123000	136000	134000	C14577	--
pme2735	399.2	250	398.137	C15H22N6O5S	[M+H]+	S-Adenosyl-L-methionine	Amino acids and derivatives	Amino acids and derivatives	29908-03-0	A	520000	525000	464000	1010000	1060000	916000	1210000	1270000	790000	3990000	3960000	3860000	1030000	1160000	1130000	C00019	ko00261,ko00270,ko00330,ko00908,ko01100,ko01110,ko01230,ko01240,ko04122
pmc0281	400.15	136.11	399.139	C15H21N5O8	[M+H]+	Ribosyladenosine	Nucleotides and derivatives	Nucleotides and derivatives	-	B	867000	805000	843000	116000	87400	123000	235000	444000	246000	124000	85900	428000	299000	309000	451000	--	--
Lmhn002573	399.09	205.04	400.101	C17H20O11	[M-H]-	Sinapoylglucuronic acid	Phenolic acids	Phenolic acids	-	B	9	9	9	47600	44000	31700	76100	92200	84300	9	9	9	28500	28200	25300	--	--
mws0043	403.14	373.1	402.131	C21H22O8	[M+H]+	Nobiletin (5,6,7,8,3',4'-Hexamethoxyflavone)	Flavonoids	Flavonoid	478-01-3	B	316000	304000	286000	290000	302000	302000	295000	310000	337000	306000	322000	318000	314000	325000	336000	C10112	--
pme3007	402.99	159	404.002	C9H14N2O12P2	[M-H]-	Uridine 5'-diphosphate	Nucleotides and derivatives	Nucleotides and derivatives	27821-45-0	B	26500	24500	25300	26100	27300	29100	29900	35000	34500	37400	48500	47900	28500	31400	37700	C00015	ko00240,ko00908,ko01100,ko01240
Cmhn002057	403.16	343.14	404.168	C18H28O10	[M-H]-	2,7-Dimethyl-2,4-diene-deca-α,x-diacid 8-O-β-glucoside	Tannins	Tannin	-	B	9	9	9	82300	80000	74300	21900	35600	36200	18300	20400	9620	26900	26800	28800	--	--
Zmsn001980	407.18	203.09	408.178	C21H28O8	[M-H]-	Ixerisoside D	Terpenoids	Sesquiterpenoids	-	A	560000	484000	695000	711000	547000	895000	206000	127000	91300	3770000	7010000	6160000	1250000	2580000	1210000	--	--
pmd0153	409.24	153	410.243	C19H39O7P	[M-H]-	LysoPA 16:0	Lipids	Glycerol ester	22002-85-3	B	39900	41500	37700	40500	46200	41500	21300	21200	21600	40000	40900	38500	43700	41500	39900	C04036	--
Hmhp002580	413.14	136.07	412.133	C19H24O10	[M+H]+	Methylpicraquassioside A	Lignans and Coumarins	Coumarins	-	A	953000	1100000	899000	459000	452000	413000	618000	573000	598000	589000	642000	638000	592000	577000	579000	--	--
pma6353	417.2	297.1	416.111	C21H20O9	[M+H]+	Chrysin-8-C-glucoside	Flavonoids	Flavonoid	160880-89-7	B	9	9	9	122000	97700	119000	390000	430000	417000	133000	101000	122000	182000	158000	165000	--	--
Cmbp005523	417.12	163.04	416.111	C21H20O9	[M+H]+	1,3-O-Dicaffeoylglycerol	Lipids	Glycerol ester	-	B	17300	16300	17900	179000	183000	165000	49400	44000	18800	9	9	9	72900	60700	61700	--	--
pmn001637	417.08	285	418.09	C20H18O10	[M-H]-	Kaempferol-3-O-arabinoside (Juglanin)	Flavonoids	Flavonols	5041-67-8	B	9	9	9	9	9	9	18500	15600	27900	30700	29800	32200	11000	15200	15500	--	--
Lmbp003668	419.1	287.05	418.09	C20H18O10	[M+H]+	Kaempferol-3-O-arabinoside	Flavonoids	Flavonoid	-	B	15200	11200	11200	9	9	9	28400	27900	40400	390000	371000	360000	131000	107000	113000	--	--
HJAP012	419.1	383.07	418.09	C20H18O10	[M+H]+	Luteolin-8-C-arabinoside	Flavonoids	Flavonoid carbonoside	-	B	35800	24200	23300	63500	46600	66400	19900	28700	29600	7900	4920	11800	36200	16300	19300	--	--
pma6218	419.1	383.1	418.126	C21H22O9	[M+H]+	O-MethylNaringenin-8-C-arabinoside	Flavonoids	Flavonoid	-	B	101000	116000	107000	51900	48600	76200	24800	37000	18600	9	9	9	26100	25300	21400	--	--
mws2523	421.08	241.1	422.083	C12H23O14P	[M-H]-	Trehalose 6-phosphate	Others	Saccharides and Alcohols	4484-88-2	B	85700	105000	126000	24400	25800	19200	14500	17600	17000	51000	48500	55100	48900	58000	58600	C00689	ko00500,ko01100,ko01110
pmb0864	426.26	285.24	425.254	C19H40NO7P	[M+H]+	LysoPE 14:0*	Lipids	LPE	-	A	179000	170000	172000	87400	91800	82600	19700	21400	20600	91500	96000	93600	89200	88900	94100	--	--
Lmhp008337	426.26	285.24	425.254	C19H40NO7P	[M+H]+	LysoPE 14:0(2n isomer)*	Lipids	LPE	-	A	197000	191000	185000	94700	97800	97900	24500	27400	23400	101000	109000	106000	98300	105000	106000	--	--
pme2117	426	159	427.029	C10H15N5O10P2	[M-H]-	Adenosine 5'-diphosphate	Nucleotides and derivatives	Nucleotides and derivatives	58-64-0	B	29500	25700	25100	17000	17100	18600	47200	42600	29700	91800	84800	91900	23600	31200	44500	C00008	ko00190,ko00195,ko00230,ko00908,ko01100,ko01110,ko01240
Zmhp002776	431.1	255.07	430.09	C21H18O10	[M+H]+	Chrysin-7-O-Glucuronide	Flavonoids	Flavonoid	35775-49-6	B	9	9	9	9	9	9	9	5400	4410	5030000	5140000	5150000	981000	984000	976000	--	--
pme3504	431.13	269.08	430.126	C22H22O9	[M+H]+	Formononetin-7-O-glycoside (Ononin)	Flavonoids	Isoflavones	486-62-4	B	14000	21900	23200	4880	6650	6370	41500	29400	31300	11000	10800	6570	13400	20100	23500	C10509	ko00943
Lmhn002574	431.06	137.03	432.069	C20H16O11	[M-H]-	Caffeoyl(p-Hydroxybenzoyl)tartaric acid	Phenolic acids	Phenolic acids	-	B	88700	76900	104000	33100	23700	25100	116000	122000	135000	9980	12000	17800	42200	54300	53700	--	--
mws1434	431.1	311	432.106	C21H20O10	[M-H]-	Apigenin-6-C-glucoside (Isovitexin)*	Flavonoids	Flavonoid carbonoside	29702-25-8	B	162000	182000	193000	238000	267000	230000	199000	227000	225000	2960000	2730000	2970000	848000	884000	864000	C01714	ko00944
mws0048	431.1	311	432.106	C21H20O10	[M-H]-	Apigenin-8-C-Glucoside (Vitexin)*	Flavonoids	Flavonoid carbonoside	3681-93-4	B	164000	146000	201000	198000	216000	195000	305000	274000	247000	2910000	2770000	2670000	892000	887000	864000	C01460	ko00941,ko00944
pmb3006	431.1	269.1	432.106	C21H20O10	[M-H]-	Apigenin-7-O-glucoside(Cosmosiin)*	Flavonoids	Flavonoid	578-74-5	B	9	9	9	9	9	9	9	9	9	57800	57600	54600	40200	39500	32800	C04608	ko00944
pmp000117	433.15	403.11	432.142	C22H24O9	[M+H]+	3,5,6,7,8,3',4'-Heptamethoxyflavone	Flavonoids	Flavonols	1178-24-1	B	4260	3680	4240	7390	5010	6220	2630	3960	2940	8130	6590	8230	6560	6050	5890	--	--
Lmtn002324	431.15	269.1	432.163	C19H28O11	[M-H]-	Benzyl-(2''-O-glucosyl)glucoside	Phenolic acids	Phenolic acids	-	B	21100	22600	31500	82400	68900	86500	369000	354000	391000	238000	227000	235000	222000	210000	218000	C17564	--
mws4183	433.08	300.03	434.085	C20H18O11	[M-H]-	Quercetin-3-O-arabinoside (Guaijaverin)*	Flavonoids	Flavonols	22255-13-6	B	9	9	9	9	9	9	9	9	9	182000	157000	193000	59600	61200	62700	--	--
Lmdp003509	435.09	303.06	434.085	C20H18O11	[M+H]+	Quercetin-3-O-xyloside (Reynoutrin)*	Flavonoids	Flavonols	549-32-6	B	9	9	9	9	9	9	9	9	9	262000	274000	289000	53700	65000	58100	--	--
Cmzn005251	433.11	271.06	434.121	C21H22O10	[M-H]-	6-O-Caffeoylarbutin*	Phenolic acids	Phenolic acids	136172-60-6	A	46900	46700	44800	11200000	12500000	11900000	17000000	16500000	15900000	2590000	2440000	1800000	7140000	7830000	7380000	--	--
HJN087	433.12	271.06	434.121	C21H22O10	[M-H]-	Naringenin-4'-O-glucoside*	Flavonoids	Flavonoid	-	A	38200	34800	38500	26500	41100	44400	235000	202000	265000	37100000	36200000	36400000	16900000	17500000	15600000	--	--
HJN090	433.11	271.06	434.121	C21H22O10	[M-H]-	Butin-7-O-glucoside*	Flavonoids	Flavonoid	-	A	35500	32000	34700	26500	49200	39000	244000	211000	244000	37000000	36700000	36100000	16900000	16200000	14700000	--	--
HJN055	435.13	273.08	436.136	C21H24O10	[M-H]-	Dihydrocharcone-4'-O-glucoside	Flavonoids	Chalcones	-	B	9	9	9	9	9	9	9	9	9	1330000	1260000	1260000	404000	416000	402000	--	--
mws2118	435.13	166.7	436.137	C21H24O10	[M-H]-	Phloretin-2'-O-glucoside (Phlorizin)	Flavonoids	Chalcones	60-81-1	B	503000	551000	516000	21100	12400	7050	19000	16100	17800	158000	143000	157000	202000	168000	184000	C01604	ko00941,ko01110
Lmfn004093	435.13	315.09	436.137	C21H24O10	[M-H]-	Phloretin-4'-O-glucoside (Trilobatin)	Flavonoids	Chalcones	4192-90-9	B	62400	61000	105000	5550000	6020000	5460000	8040000	8400000	8770000	301000	353000	331000	3500000	3510000	3180000	--	--
Lmhp008440	438.26	297.24	437.254	C20H40NO7P	[M+H]+	LysoPE 15:1*	Lipids	LPE	-	B	158000	163000	151000	7870	8010	6730	7890	6510	5190	10600	13900	11000	42600	38900	35500	--	--
Lmhp008273	438.26	297.24	437.254	C20H40NO7P	[M+H]+	LysoPE 15:1(2n isomer)*	Lipids	LPE	-	B	157000	165000	145000	6680	7270	7530	7250	5230	5120	12900	11900	14100	42600	47000	44600	--	--
pmb0503	439.22	147.04	438.211	C20H30N4O7	[M+H]+	N-(4'-O-glycosyl)-p-coumaroyl agmatine	Alkaloids	Phenolamine	-	B	9	9	9	48900	48300	58400	18200	24600	22000	7410	5460	8930	16000	16700	23300	--	--
Lmhp009187	440.28	299.26	439.27	C20H42NO7P	[M+H]+	LysoPE 15:0	Lipids	LPE	-	A	787000	760000	774000	492000	438000	451000	99700	105000	102000	218000	222000	218000	383000	396000	387000	--	--
pmb0862	440.28	184.07	439.27	C20H42NO7P	[M+H]+	LysoPC 12:0	Lipids	LPC	20559-18-6	B	73500	71800	74200	15200	15000	12200	3120	2230	2660	4010	4040	4710	34200	38200	38900	--	--
Lmhp008885	440.28	299.26	439.27	C20H42NO7P	[M+H]+	LysoPE 15:0(2n isomer)	Lipids	LPE	-	A	742000	716000	678000	431000	425000	419000	99600	98000	93600	209000	215000	207000	369000	368000	374000	--	--
pmp000438	443.39	425.38	442.381	C30H50O2	[M+H]+	Betulin	Terpenoids	Triterpene	473-98-3	B	9	9	9	32700	32900	33000	31200	28300	30800	9	9	9	17500	15800	17300	C08618	--
pme1014	445.3	341.3	444.303	C31H40O2	[M+H]+	Menatetrenone (Vitamin K2)	Others	Vitamin	11032-49-8	A	9	9	9	15500	14600	18700	9	9	9	11000	17600	10800	1100000	1520000	1850000	--	--
pmn001697	445.08	269.05	446.085	C21H18O11	[M-H]-	Apigenin-7-O-glucuronide	Flavonoids	Flavonoid	29741-09-1	B	9	9	9	9	9	9	9	9	9	317000	308000	315000	79400	84800	76600	--	--
mws0052	447.09	271.07	446.085	C21H18O11	[M+H]+	Baicalin	Flavonoids	Flavonoid	21967-41-9	B	9	9	9	9	9	9	9	9	9	813000	727000	758000	168000	199000	190000	C10025	--
pmn001338	445.08	283	446.085	C21H18O11	[M-H]-	Rhein-8-O-glucoside	Quinones	Anthraquinone	34298-86-7	B	47500000	45200000	43800000	1720000	1470000	1430000	3410000	3430000	3260000	19300000	18700000	19300000	23100000	24700000	24300000	--	--
pmp000575	447.13	285.18	446.121	C22H22O10	[M+H]+	Acacetin-7-O-glucoside (Tilianin)	Flavonoids	Flavonoid	4291-60-5	B	9	9	9	12100	8230	11600	89900	77600	85300	26100	29300	32400	28400	25600	22300	--	--
mws1172	445.11	283	446.121	C22H22O10	[M-H]-	Trifolirhizin (Maackiain-3-O-glucoside)	Flavonoids	Isoflavones	6807-83-6	B	3520	3710	9050	2040	4000	4840	38300	44000	29900	8380	8480	8630	17100	14300	10000	C10538	ko00943
pmb1283	448.1	163.5	447.215	C18H33N5O6S	[M+H]+	L-Glutaminyl-L-valyl-L-valyl-L-cysteine	Amino acids and derivatives	Amino acids and derivatives	-	B	9	9	9	31200	26800	38000	38900	49500	48200	46600	38100	34800	33600	20500	31800	--	--
Xmyp005654	449.11	287.06	448.101	C21H20O11	[M+H]+	Kaempferol-4'-O-glucoside*	Flavonoids	Flavonoid	-	A	1600000	1540000	1690000	1530000	2690000	2360000	17100000	17200000	13200000	24000000	24500000	22200000	14500000	14800000	15500000	--	--
Lmlp003531	449.11	287.06	448.101	C21H20O11	[M+H]+	Luteolin-3'-O-glucoside*	Flavonoids	Flavonoid	5154-41-6	A	4590000	4660000	4620000	717000	723000	570000	4020000	4030000	3460000	35100000	34100000	33000000	15300000	14600000	14200000	--	--
pme2459	449.11	287.2	448.101	C21H20O11	[M+H]+	Luteolin-7-O-glucoside (Cynaroside)*	Flavonoids	Flavonoid	5373-11-5	B	9	9	9	54900	76200	73100	633000	538000	527000	2150000	2280000	3060000	1260000	1000000	1230000	C03951	ko00944
Hmpp003270	449.11	287.05	448.101	C21H20O11	[M+H]+	Luteolin-4'-O-glucoside*	Flavonoids	Flavonoid	6920-38-3	A	3870000	4390000	5050000	620000	803000	607000	4080000	3630000	3950000	34500000	34100000	32900000	14900000	14200000	13800000	--	--
pmb0550	449.11	287.06	449.108	C21H21O11+	[M]+	Cyanidin-3-O-glucoside (Kuromanin)	Flavonoids	Anthocyanins	47705-70-4	A	9	9	9	622000	742000	814000	7400000	8170000	6670000	171000000	184000000	177000000	67700000	70400000	74400000	C08604	ko00942
HJN086	449.11	287.06	450.116	C21H22O11	[M-H]-	Eriodictyol-3'-O-glucoside	Flavonoids	Dihydroflavone	-	B	9	9	9	9	9	9	9	9	9	155000	183000	175000	92100	80600	70200	--	--
Lmhp008763	452.28	311.26	451.27	C21H42NO7P	[M+H]+	LysoPE 16:1(2n isomer)*	Lipids	LPE	-	B	2000000	2050000	1700000	17200	17200	15600	16100	21300	16600	156000	159000	147000	551000	525000	546000	--	--
Lmhp009034	452.28	311.26	451.27	C21H42NO7P	[M+H]+	LysoPE 16:1*	Lipids	LPE	-	B	114000	112000	113000	10700	13300	12600	9010	8000	6940	57300	59400	69700	43000	48600	50500	--	--
HJN093	451.09	313.05	452.095	C20H20O12	[M-H]-	2-O-Salicyl-6-O-Galloyl-D-Glucose	Phenolic acids	Phenolic acids	-	B	787000	797000	888000	9	9	9	9	9	9	9	9	9	151000	160000	171000	--	--
Li512113	451.09	391.04	452.095	C20H20O12	[M-H]-	Maleoyl-caffeoylquinic acid	Phenolic acids	Phenolic acids	-	B	16100	34100	31300	20700	23900	30700	9	9	9	15700	28500	14700	21400	10300	11700	--	--
Hmpn005101	451.12	289.07	452.131	C21H24O11	[M-H]-	Sieboldin	Flavonoids	Chalcones	18777-73-6	B	9	9	9	87300	79000	103000	128000	125000	143000	50200	57600	62300	59100	72400	47500	--	--
HJN041	451.12	289.07	452.131	C21H24O11	[M-H]-	Epicatechin glucoside	Flavonoids	Flavanols	-	B	20000000	20800000	18700000	38400	37900	34800	30000	26400	34600	236000	241000	210000	4410000	4280000	4830000	--	--
pmd0160	454.29	313.27	453.286	C21H44NO7P	[M+H]+	LysoPE 16:0(2n isomer)	Lipids	LPE	-	A	6070000	5810000	5840000	5650000	5740000	5420000	1850000	1920000	1810000	5510000	5450000	5590000	4730000	4810000	4610000	--	--
pmb0876	454.29	313.27	453.286	C21H44NO7P	[M+H]+	LysoPE 16:0*	Lipids	LPE	53862-35-4	A	5960000	5840000	5380000	5620000	5600000	5540000	1810000	1920000	1740000	5430000	5260000	5470000	4950000	4790000	4600000	--	--
GQ512004	456.25	310.21	455.242	C25H33N3O5	[M+H]+	N1-Dihydrocaffeoyl-N10-coumaroyl spermidine	Alkaloids	Phenolamine	-	B	9	9	9	45300	23000	31900	111000	97400	108000	9	9	9	15300	32500	24600	--	--
pmn001700	455.35	455.35	456.36	C30H48O3	[M-H]-	24,30-Dihydroxy-12(13)-enolupinol	Terpenoids	Triterpene	-	A	586000	690000	729000	3400	21200	4270	4500	3930	1440	3120	6220	10900	214000	178000	187000	--	--
HJN110	455.36	455.36	456.36	C30H48O3	[M-H]-	Betulinic acid	Terpenoids	Triterpene	472-15-1	A	817000	1020000	1030000	13100	24100	11900	2910	7990	5620	40400	50500	50100	285000	263000	268000	C08619	--
Lmmn009170	455.35	455.35	456.36	C30H48O3	[M-H]-	Mangiferolic acid	Terpenoids	Triterpene	4184-34-3	A	814000	1030000	1040000	13600	24200	12300	5730	3530	8240	38500	48000	50600	306000	270000	271000	--	--
pmb0464	458.1	116.3	457.143	C16H27NO14	[M+H]+	L-Aspartic acid-O-diglucoside	Amino acids and derivatives	Amino acids and derivatives	-	B	1770000	1680000	2540000	1090000	927000	1320000	474000	409000	575000	481000	438000	402000	817000	848000	910000	--	--
mad2085	457.08	295.04	458.085	C22H18O11	[M-H]-	Caffeoyl-p-coumaroyltartaric acid	Phenolic acids	Phenolic acids	-	A	9	9	9	242000	244000	244000	145000	148000	190000	9	9	9	156000	124000	165000	--	--
Hmhp004295	461.1	285.08	460.101	C22H20O11	[M+H]+	Wogonin-7-O-Glucuronide (Wogonoside)	Flavonoids	Flavonoid	51059-44-0	B	8620	7140	6720	11200	10500	12700	12500	17200	12200	300000	304000	292000	76700	84900	72400	--	--
pmb2654	460.1	117.9	461.153	C19H27NO12	[M-H]-	Anthranilate-1-O-Sophoroside	Phenolic acids	Phenolic acids	-	A	96100	86600	109000	61100	52600	52900	28800	30700	38200	324000	431000	543000	92300	72300	88400	--	--
Lmhn002321	461.07	167.04	462.08	C21H18O12	[M-H]-	Vnilloylcaffeoyltartaric acid	Phenolic acids	Phenolic acids	-	B	4970	10400	7920	4870	8090	4060	16000	14900	12000	120000	107000	121000	46400	62600	50500	--	--
mws4167	463.09	287.06	462.08	C21H18O12	[M+H]+	Luteolin-7-O-glucuronide	Flavonoids	Flavonoid	29741-10-4	B	54800	97900	88000	14400	33700	11900	49900	62200	50600	447000	410000	458000	130000	167000	152000	C03515	ko00944
pmp000012	463.09	287.05	462.08	C21H18O12	[M+H]+	Scutellarein-7-O-glucuronide (Scutellarin)	Flavonoids	Flavonoid	27740-01-8	B	42500	67600	58300	13900	17200	14700	71700	61300	63400	310000	275000	315000	124000	136000	136000	--	--
Lmmp003767	463.09	287.05	462.08	C21H18O12	[M+H]+	Kaempferol-7-O-glucuronide	Flavonoids	Flavonols	-	B	9	9	9	9	9	9	9	9	9	412000	410000	357000	97300	92800	102000	--	--
pmb2999	461.11	299.1	462.116	C22H22O11	[M-H]-	Chrysoeriol-5-O-glucoside*	Flavonoids	Flavonoid	-	B	120000	109000	137000	100000	114000	92200	209000	213000	182000	1990000	1870000	1680000	1420000	1410000	1370000	--	--
pmb3012	461.11	299.2	462.116	C22H22O11	[M-H]-	Chrysoeriol-7-O-glucoside*	Flavonoids	Flavonoid	19993-32-9	B	120000	106000	114000	80100	113000	70600	194000	184000	153000	2080000	1780000	1710000	1240000	1270000	1160000	--	--
mws1329	463.09	300.7	464.095	C21H20O12	[M-H]-	Quercetin-7-O-glucoside	Flavonoids	Flavonols	491-50-9	B	220000	259000	231000	173000	220000	178000	452000	491000	511000	7250000	6720000	7280000	3450000	3210000	2930000	C12639	--
Lmdp003286	465.1	303.06	464.095	C21H20O12	[M+H]+	Isohyperoside	Flavonoids	Flavonols	35589-21-0	B	516000	359000	530000	740000	970000	776000	3950000	3580000	3400000	12200000	10400000	11100000	5800000	6130000	5160000	--	--
pmp001309	465.1	303.1	464.095	C21H20O12	[M+H]+	6-Hydroxykaempferol-7-O-glucoside	Flavonoids	Flavonols	-	A	217000	229000	228000	1000000	702000	694000	3800000	3560000	2840000	12300000	13400000	11700000	5020000	4720000	5330000	--	--
pme1598	463.12	301	464.132	C22H24O11	[M-H]-	Hesperetin-5-O-glucoside	Flavonoids	Dihydroflavonol	69651-80-5	B	546000	504000	556000	498000	448000	394000	1200000	1190000	1160000	13300000	14400000	14700000	7100000	6810000	7410000	--	--
Lmhp009769	466.29	325.27	465.286	C22H44NO7P	[M+H]+	LysoPE 17:1*	Lipids	LPE	-	B	93200	100000	88800	26500	25200	26200	15800	12800	16000	22400	25900	29100	45900	38200	42000	--	--
Lmhp009464	466.29	325.27	465.286	C22H44NO7P	[M+H]+	LysoPE 17:1(2n isomer)*	Lipids	LPE	-	B	683000	658000	610000	49100	47900	51100	69600	72700	65100	92800	89000	100000	206000	221000	207000	--	--
Lmhp010162	468.31	327.29	467.301	C22H46NO7P	[M+H]+	LysoPE 17:0	Lipids	LPE	-	B	17400	12200	16100	19700	18300	17200	7730	4400	5270	160000	169000	160000	52500	50800	48000	--	--
pmd0130	468.31	184.07	467.301	C22H46NO7P	[M+H]+	LysoPC 14:0	Lipids	LPC	20559-16-4	A	116000	103000	75900	8660	8780	8770	4970	6820	5430	15700	16000	15000	26800	29900	28100	--	--
pmb0504	469.23	177.05	468.222	C21H32N4O8	[M+H]+	N-(4'-O-glycosyl)-feruloyl agmatine	Alkaloids	Phenolamine	-	B	9	9	9	22300	15600	31800	26000	32200	22400	9	9	9	28100	27000	18800	--	--
Cmbp003767	470.16	131.05	469.152	C20H27N3O8S	[M+H]+	(E)-N5-(1-((Carboxymethyl)amino)-3-((3-(4-hydroxy-3-methoxyphenyl)allyl)thio)-1-oxopropan-2-yl)glutamine	Alkaloids	Alkaloids	-	A	4750000	5260000	4870000	24200	32200	35400	14600	16100	34300	9150000	9830000	10400000	3450000	2930000	3220000	--	--
Lmmn009932	469.37	469.37	470.376	C31H50O3	[M-H]-	Ambolic acid	Terpenoids	Triterpene	13878-93-8	B	12800	13500	13700	15200	11400	14300	17600	14200	16700	20000	24900	29400	14900	14400	9640	--	--
Lmzn006169	471.35	471.35	472.355	C30H48O4	[M-H]-	Pomolic acid	Terpenoids	Triterpene	13849-91-7	A	1120000	1090000	1080000	13000	15200	23600	19300	12500	7240	21000	5600	6380	297000	298000	306000	--	--
Hmbn005207	471.35	471.35	472.355	C30H48O4	[M-H]-	Hederagenin	Terpenoids	Triterpene Saponin	465-99-6	B	1570000	1420000	1400000	20700	14300	25800	20100	15000	20800	23300	23500	23600	402000	402000	392000	--	--
Zmpn008194	471.35	471.35	472.355	C30H48O4	[M-H]-	Corosolic acid	Terpenoids	Triterpene	4547-24-4	B	1420000	1430000	1370000	17500	22900	28600	19800	15800	21000	24700	12600	20600	407000	392000	411000	--	--
Lmhp008233	474.26	333.24	473.254	C23H40NO7P	[M+H]+	LysoPE 18:4	Lipids	LPE	-	B	139000	126000	120000	12100	9970	11700	26800	24100	29800	15400	15000	12700	43500	48600	45500	--	--
pmp000581	475.12	271.06	474.116	C23H22O11	[M+H]+	Apigenin-7-O-(6''-acetyl)glucoside	Flavonoids	Flavonoid	72741-92-5	B	9	397	9	37800	35400	35600	72300	73200	75000	9	9	9	15100	12200	11700	--	--
Lmqp006281	475.12	287.06	474.116	C23H22O11	[M+H]+	Kaempferol-3-O-(4''-O-acetyl)rhamnoside	Flavonoids	Flavonoid	-	B	9	9	9	12900	15100	17100	30800	33200	31400	9	9	9	4740	3880	3390	--	--
Lmhp008589	476.28	335.26	475.27	C23H42NO7P	[M+H]+	LysoPE 18:3(2n isomer)*	Lipids	LPE	-	A	3400000	3180000	2910000	2300000	2110000	2120000	2690000	2620000	2570000	4630000	4630000	4440000	3140000	3150000	3200000	--	--
Lmhp008801	476.28	335.26	475.27	C23H42NO7P	[M+H]+	LysoPE 18:3*	Lipids	LPE	-	A	3370000	3330000	2950000	2310000	2200000	2300000	2610000	2680000	2610000	4490000	4450000	4610000	3350000	3400000	3330000	--	--
pmb0881	478.29	337.27	477.286	C23H44NO7P	[M+H]+	LysoPE 18:2*	Lipids	LPE	-	A	789000	726000	698000	379000	378000	383000	267000	271000	265000	564000	586000	562000	523000	492000	468000	--	--
pmb0874	478.29	337.27	477.286	C23H44NO7P	[M+H]+	LysoPE 18:2(2n isomer)*	Lipids	LPE	-	A	795000	718000	687000	390000	372000	378000	298000	266000	277000	571000	565000	551000	511000	497000	479000	--	--
Hmcp002207	479.12	317.06	478.111	C22H22O12	[M+H]+	Isorhamnetin-7-O-glucoside (Brassicin)	Flavonoids	Flavonols	6743-96-0	A	126000	133000	103000	211000	199000	216000	304000	214000	275000	683000	812000	826000	343000	338000	334000	--	--
Lmyp004444	479.12	317.06	478.111	C22H22O12	[M+H]+	Tricin-4'-methylether-3'-O-glucoside	Flavonoids	Flavonols	-	A	76000	117000	64600	233000	243000	212000	213000	293000	279000	733000	836000	680000	262000	305000	340000	--	--
Hmgp002148	479.12	317.06	478.112	C22H22O12	[M+H]+	Nepetin-7-O-alloside	Flavonoids	Flavonoid	-	A	73800	116000	72600	283000	220000	218000	291000	298000	271000	864000	681000	620000	390000	315000	305000	--	--
pmb0856	480.31	339.29	479.301	C23H46NO7P	[M+H]+	LysoPE 18:1(2n isomer)*	Lipids	LPE	-	A	8290000	7760000	7580000	4470000	4210000	4090000	6420000	6390000	6320000	1260000	1240000	1270000	5300000	4930000	4860000	--	--
mws0289	480.31	339.29	479.301	C23H46NO7P	[M+H]+	LysoPE 18:1*	Lipids	LPE	89576-29-4	A	727000	656000	651000	543000	545000	540000	570000	577000	554000	291000	318000	284000	511000	475000	472000	--	--
pmb2260	480.31	184.07	479.301	C23H46NO7P	[M+H]+	LysoPC 15:1	Lipids	LPC	-	B	172000	157000	123000	28200	26700	27500	17100	21900	19000	58400	59000	55800	63700	61500	61200	--	--
Lmdp002969	481.1	319.06	480.09	C21H20O13	[M+H]+	Myricetin-3-O-galactoside*	Flavonoids	Flavonols	15648-86-9	B	9	9	9	153000	194000	156000	130000	127000	123000	2390000	2240000	2640000	1070000	804000	980000	--	--
Lmpp003465	481.1	319.04	480.09	C21H20O13	[M-H]-	Myricetin-3-O-glucoside*	Flavonoids	Flavonols	19833-12-6	B	9	9	9	176000	165000	164000	77600	123000	105000	2430000	2190000	2500000	1050000	1020000	921000	--	--
Lmhp009129	482.32	184.07	481.317	C23H48NO7P	[M+H]+	LysoPC 15:0(2n isomer)*	Lipids	LPC	-	A	293000	288000	225000	45200	43200	39200	21400	24800	22300	44100	55700	56800	105000	98100	85500	--	--
pmb0880	482.32	341.31	481.317	C23H48NO7P	[M+H]+	LysoPE 18:0(2n isomer)	Lipids	LPE	-	B	79600	75000	69700	39200	36600	39800	57300	55300	54900	11700	12000	12600	46100	44100	46400	--	--
pmb0883	482.32	341.31	481.317	C23H48NO7P	[M+H]+	LysoPE 18:0	Lipids	LPE	69747-55-3	B	34000	30200	29600	23000	23200	21800	20100	16100	16800	40300	41200	33800	28000	25200	27500	--	--
pmb2319	482.32	184.07	481.317	C23H48NO7P	[M+H]+	LysoPC 15:0*	Lipids	LPC	108273-89-8	A	244000	228000	194000	36100	33800	33900	20800	16500	19700	54200	54300	52700	91300	78300	76800	--	--
HJN104	481.14	319.08	482.105	C21H22O13	[M-H]-	Dihydromyricetin-3-O-glucoside	Flavonoids	Dihydroflavonol	-	B	9	9	9	9	9	9	28400	11900	22000	60500	49000	27100	14500	13200	26400	--	--
pmb3066	481.14	319.2	482.142	C22H26O12	[M-H]-	5-O-p-Coumaroylshikimic acid O-glucoside	Phenolic acids	Phenolic acids	-	B	155000	175000	186000	63700	54800	62400	81700	76700	77900	14900	39900	36400	76300	77100	79000	--	--
pma0680	484.24	220.1	483.237	C26H33N3O6	[M+H]+	N1-Caffeoyl-N10-Feruloylspermidine	Alkaloids	Phenolamine	-	B	9	9	9	36400	33600	33800	45900	32600	52800	63500	70100	54500	25100	30800	35600	--	--
Lmfn000797	483.08	169.01	484.085	C20H20O14	[M-H]-	2,3-Di-O-Galloyl-D-Glucose	Tannins	Tannin	-	B	9	9	9	9	9	9	9	9	9	29600	33200	33800	13300	11900	9660	--	--
pmb0769	485.1	323.1	484.185	C25H28N2O8	[M+H]+	N-(p-Coumaroyl)serotonin Glucoside	Alkaloids	Alkaloids	76423-56-8	B	109000	82600	101000	158000	186000	183000	23700	44400	41000	63400	42400	42600	121000	153000	104000	--	--
Hmyn007168	483.27	255.23	484.278	C22H45O9P	[M-H]-	LysoPG 16:0	Lipids	Glycerol ester	-	B	764000	704000	645000	1720000	1620000	1670000	2280000	2140000	2190000	1070000	885000	779000	1710000	1560000	893000	--	--
pmn001707	485.33	485.33	486.335	C30H46O5	[M-H]-	Quillaic acid	Phenolic acids	Phenolic acids	631-01-6	B	45400	86100	99300	22300	10900	19500	69300	68600	81500	30300	22500	43800	40500	35400	42100	C08972	--
Lmsn011015	485.33	455.32	486.335	C30H46O5	[M-H]-	1-Oxo-Siaresinolic acid	Terpenoids	Triterpene	-	A	14400	15400	16800	9	9	9	338	233	319	947	736	2480	3770	4840	4700	--	--
Lmmn000214	487.17	341.11	488.174	C18H32O15	[M-H]-	Solatriose	Others	Saccharides and Alcohols	528-40-5	B	194000	197000	175000	154000	97200	128000	81000	78700	46400	1280000	1660000	2430000	208000	246000	213000	--	--
Zmpn006881	487.34	469.32	488.35	C30H48O5	[M-H]-	Tormentic acid*	Terpenoids	Triterpene	13850-16-3	B	57400	62700	58300	9	9	9	9	9	9	9	9	9	17700	18700	17600	--	--
pmn001426	487.34	469.23	488.35	C30H48O5	[M-H]-	Euscaphic acid	Terpenoids	Triterpene	53155-25-2	B	40100	39800	39000	7170	6260	6040	3700	4010	2810	9460	11800	14000	13700	14300	16100	C17890	--
Hmjn003948	487.35	487.35	488.35	C30H48O5	[M-H]-	Madasiatic acid	Terpenoids	Triterpene	26532-66-1	B	259000	252000	248000	27800	37200	37500	16800	11200	21100	50700	48300	68500	85200	91900	94200	--	--
Lmmp003903	491.12	287.05	490.111	C23H22O12	[M+H]+	Kaempferol-3-O-(2''-acetyl)glucoside	Flavonoids	Flavonols	-	B	72600	91700	86300	9	9	9	9	9	9	60700	65800	60400	29800	33700	24800	--	--
Lmmn003398	489.11	285.04	490.111	C23H22O12	[M-H]-	Kaempferol-3-O-(6''-acetyl)glucoside	Flavonoids	Flavonols	-	B	103000	90300	101000	3410	10700	10600	25200	26100	27800	131000	135000	126000	87300	94400	76300	--	--
pma1303	492.31	184.07	491.301	C24H46NO7P	[M+H]+	LysoPC 16:2	Lipids	LPC	-	A	30700	27400	27900	14700	13500	14200	14000	11700	14800	25300	21400	24400	16600	23600	18300	--	--
pmb0863	492.31	184.07	491.301	C24H46NO7P	[M+H]+	LysoPC 16:2(2n isomer)	Lipids	LPC	-	A	262000	246000	190000	21400	20800	22400	30000	35800	35600	111000	111000	108000	97400	99400	100000	--	--
pmb0736	493.13	331.08	492.127	C23H24O12	[M+H]+	Tricin-7-O-Glucoside	Flavonoids	Flavonoid	32769-01-0	B	6810	8070	7620	221000	187000	183000	463000	534000	494000	343000	325000	357000	280000	286000	287000	--	--
pmb2984	491.1	287.1	492.127	C23H24O12	[M-H]-	Eriodictyol-7-O-(6''-acetyl)glucoside	Flavonoids	Dihydroflavone	-	B	9	9	9	9	9	9	6200	7220	5380	66000	69200	70600	25100	21000	20500	--	--
pmb3042	491.12	329.1	492.127	C23H24O12	[M-H]-	Tricin-5-O-Glucoside	Flavonoids	Flavonoid	32769-00-9	B	917000	947000	973000	38800	31700	47400	9	9	9	75700	38600	57700	300000	254000	249000	--	--
pmb0790	494.19	332.5	493.18	C20H31NO13	[M+H]+	Pyridoxine-5'-O-diglucoside	Others	Vitamin	-	B	11200	10400	17000	3860	3370	2200	7900	9600	8790	9	9	9	6830	8030	8680	--	--
Lmhp008833	494.32	184.07	493.317	C24H48NO7P	[M+H]+	LysoPC 16:1(2n isomer)*	Lipids	LPC	-	A	1730000	1620000	1340000	104000	95100	105000	158000	168000	182000	321000	331000	324000	554000	518000	514000	--	--
pmp001270	494.32	184.07	493.317	C24H48NO7P	[M+H]+	LysoPC 16:1*	Lipids	LPC	76790-27-7	A	1630000	1650000	1310000	104000	99700	97900	166000	169000	179000	340000	341000	357000	509000	513000	534000	--	--
Hmlp002821	495.08	319.04	494.07	C21H18O14	[M+H]+	Myricetin-3-O-glucuronide	Flavonoids	Flavonols	77363-65-6	B	288000	264000	286000	9	9	9	7890	10800	6300	68400	82700	78300	66000	59200	67600	--	--
pmd0132	496.34	184.07	495.332	C24H50NO7P	[M+H]+	LysoPC 16:0(2n isomer)	Lipids	LPC	-	A	17700000	17500000	16800000	16900000	15800000	15300000	7300000	7120000	7010000	12600000	12500000	12000000	13000000	13000000	13300000	--	--
pmb0855	496.34	184.07	495.332	C24H50NO7P	[M+H]+	LysoPC 16:0	Lipids	LPC	17364-16-8	A	18000000	17700000	16200000	16800000	15700000	15300000	7190000	7040000	7220000	12400000	12700000	12100000	13000000	13000000	13000000	--	--
Lmhp008688	500.28	359.26	499.27	C25H42NO7P	[M+H]+	LysoPE 20:5	Lipids	LPE	-	B	36900	36500	31400	9	9	9	9	9	9	9	9	9	9160	7920	8780	--	--
pmb3064	499.15	163.2	500.153	C22H28O13	[M-H]-	3-O-p-Coumaroylquinic acid-O-glucoside	Phenolic acids	Phenolic acids	-	B	9	9	9	9	9	9	54400	51100	46800	9	9	9	10000	10500	10200	--	--
Lmhp009349	502.29	361.27	501.286	C25H44NO7P	[M+H]+	LysoPE 20:4(2n isomer)*	Lipids	LPE	-	B	40900	44900	41000	2940	4610	4160	4960	3630	2510	6920	8320	6430	16900	15800	14800	--	--
Lmhp009497	502.29	361.27	501.286	C25H44NO7P	[M+H]+	LysoPE 20:4*	Lipids	LPE	-	B	34800	46500	41700	4000	3990	3840	3420	4010	3520	7790	9790	8630	18100	16900	15600	--	--
pma0825	503	255	502.111	C24H22O12	[M+H]+	Chrysin-7-O-(6''-malonyl)glucoside	Flavonoids	Flavonoid	-	B	11500	11000	11700	12800	17100	13000	52200	52600	57200	11500000	11700000	12500000	2430000	2460000	2260000	--	--
Lmhn003799	501.1	307.05	502.111	C24H22O12	[M-H]-	Feruloylferuloyltartaric acid	Phenolic acids	Phenolic acids	-	B	8230	7260	4830	2190	4890	3030	7020	5720	7010	78600	72100	64600	25200	23000	23200	--	--
Lmhp009802	504.31	363.29	503.301	C25H46NO7P	[M+H]+	LysoPE 20:3(2n isomer)*	Lipids	LPE	-	B	14300	13900	14800	5310	3490	3620	7460	5580	6120	9370	8410	9830	9730	7350	7300	--	--
Lmhp010040	504.31	363.29	503.301	C25H46NO7P	[M+H]+	LysoPE 20:3*	Lipids	LPE	-	B	6260	5130	4480	12100	11900	14000	7940	7210	8080	15500	20400	16900	9970	10600	9030	--	--
Lmsn004970	503.12	179.04	504.127	C24H24O12	[M-H]-	3,6-Di-O-caffeoyl glucose	Phenolic acids	Phenolic acids	-	B	9	9	9	9	9	9	9	9	9	66400	63300	61800	24200	34300	16300	--	--
pme0500	503.16	323	504.169	C18H32O16	[M-H]-	D-Melezitose	Others	Saccharides and Alcohols	597-12-6	A	249000	323000	302000	10900	6050	14700	9	9	9	538000	428000	363000	206000	206000	189000	C08243	--
mws1589	503.16	179	504.169	C18H32O16	[M-H]-	D-Panose	Others	Saccharides and Alcohols	33401-87-5	A	307000	393000	453000	15100	4700	15500	6040	6760	3900	207000	271000	159000	148000	161000	129000	C00713	--
pme2125	503.16	179	504.169	C18H32O16	[M-H]-	Raffinose	Others	Saccharides and Alcohols	512-69-6	A	1370000	1220000	1420000	36100	37600	86300	17700	16700	17200	444000	492000	248000	391000	399000	386000	C00492	ko00052,ko01100,ko02010
Lmsn009824	503.34	441.34	504.345	C30H48O6	[M-H]-	2α,3β,19α,23-Tetrahydroxyolean-12-en-28-oic acid	Terpenoids	Triterpene	55306-03-1	B	307000	304000	301000	9	9	9	476	316	1170	1550	1220	1940	86900	83900	87900	--	--
Lmsn010222	503.34	441.34	504.345	C30H48O6	[M-H]-	1β,2α,3α-Trihydroxy-19-oxo-18,19-seco-urs-11,13(18)-dien-28-oic acid	Terpenoids	Triterpene	-	B	142000	141000	139000	1370	1560	1330	716	825	1220	5730	5610	6800	45100	47600	48100	--	--
Lmhp010514	506.32	365.31	505.317	C25H48NO7P	[M+H]+	LysoPE 20:2(2n isomer)	Lipids	LPE	-	A	57100	57000	54400	33800	33600	30200	27100	28600	27300	83800	83500	84900	46300	47000	47000	--	--
Lmhp008718	506.32	184.07	505.317	C25H48NO7P	[M+H]+	LysoPC 17:2	Lipids	LPC	-	A	1200000	1130000	926000	72000	64700	61400	36000	43500	41600	118000	118000	120000	334000	331000	325000	--	--
Lmhp010757	506.32	365.31	505.317	C25H48NO7P	[M+H]+	LysoPE 20:2	Lipids	LPE	-	A	100000	92900	101000	101000	94900	87600	34600	34800	35100	201000	207000	196000	109000	108000	102000	--	--
pmb3045	505.1	329.1	506.106	C23H22O13	[M-H]-	Tricin-7-O-Glucuronide	Flavonoids	Flavonoid	-	B	7400	10400	7810	27600	32500	27200	5120	7660	6130	26100	29500	27700	15300	14200	8350	--	--
Zmsp004363	507.12	303.05	506.106	C23H22O13	[M+H]+	Quercetin-3-O-(6''-acetyl)glucoside*	Flavonoids	Flavonols	-	B	74000	66000	48400	9	9	9	9	9	9	17900	18100	12700	23700	16000	21900	--	--
Hmln002199	505.1	300.03	506.107	C23H22O13	[M-H]-	Quercetin-3-O-(6''-acetyl)galactoside*	Flavonoids	Flavonols	-	B	9	9	9	9	9	9	9	9	9	33800	33900	47100	14000	14300	9200	--	--
Lmhp009590	508.34	184.07	507.332	C25H50NO7P	[M+H]+	LysoPC 17:1	Lipids	LPC	-	A	3100000	2910000	2380000	172000	154000	155000	168000	180000	188000	108000	115000	108000	752000	778000	777000	--	--
Lmhp010515	510.36	184.07	509.348	C25H52NO7P	[M+H]+	LysoPC 17:0(2n isomer)*	Lipids	LPC	-	A	81400	78000	66600	11700	12000	12100	5470	4560	4290	162000	160000	155000	60700	62400	55400	--	--
pmb2406	510.36	184.07	509.348	C25H52NO7P	[M+H]+	LysoPC 17:0*	Lipids	LPC	50930-23-9	A	43600	66900	28600	76900	73600	70500	21400	26700	27900	898000	914000	891000	260000	265000	246000	--	--
pmb3055	513.1	191.1	514.132	C22H26O14	[M-H]-	p-Coumaroylquinic acid-4'-O-glucuronide	Phenolic acids	Phenolic acids	-	B	9	9	9	9	9	9	9	9	9	41900	45600	42700	31400	37000	27500	--	--
Lmhp009526	515.32	261.22	514.314	C27H46O9	[M+H]+	2-α-Linolenoyl-glycerol-1-O-glucoside*	Lipids	Glycerol ester	-	A	7100	6440	5350	25100	20000	19700	36000	32500	28400	9820	9120	11000	22600	17000	14400	--	--
Lmhp009773	515.32	261.22	514.314	C27H46O9	[M+H]+	1-α-Linolenoyl-glycerol-3-O-glucoside*	Lipids	Glycerol ester	-	A	4820	6380	7270	24400	23600	28600	28900	31900	27800	9600	9840	10500	20600	18200	21000	--	--
Hmqp006235	516.3	184.07	515.297	C26H46NO7P	[M+H]+	LysoPC 18:4	Lipids	LPC	-	A	1170000	1110000	879000	48100	50800	46500	105000	108000	110000	50000	54200	49000	323000	324000	323000	--	--
pmn001384	515.12	353.09	516.127	C25H24O12	[M-H]-	Isochlorogenic acid C	Phenolic acids	Phenolic acids	57378-72-0	B	9	9	9	84000	71700	82700	9	9	9	109000	96800	82700	53800	54900	57900	--	--
Zmhn000785	515.16	341.11	516.169	C19H32O16	[M-H]-	Di-O-Glucosylquinic acid	Phenolic acids	Phenolic acids	-	B	9	9	9	440000	314000	396000	244000	295000	293000	481000	606000	545000	454000	478000	408000	--	--
pmp001279	518.32	459.25	517.313	C21H48N3O9P	[M+H]+	Bis(N,N-Diethylethanaminium)-2-acetamido-1,5-anhydro-2-deoxy-1-[-hydroxy(phosphonato)methyl]-D-glucitol	Alkaloids	Alkaloids	-	A	1910000	1690000	1630000	1470000	1470000	1450000	621000	609000	511000	1120000	1200000	1490000	1330000	1320000	1340000	--	--
pmb0854	518.32	184.07	517.317	C26H48NO7P	[M+H]+	LysoPC 18:3	Lipids	LPC	-	A	20000000	18400000	14900000	4730000	4360000	4410000	5070000	5250000	5410000	7240000	7620000	7450000	8760000	8680000	8970000	--	--
pmb0865	518.32	184.07	517.317	C26H48NO7P	[M+H]+	LysoPC 18:3(2n isomer)	Lipids	LPC	-	A	19400000	18000000	14700000	4890000	4270000	4480000	4990000	5310000	5430000	7710000	7800000	7610000	8900000	8760000	8670000	--	--
Lmhn003246	517.1	223.06	518.106	C24H22O13	[M-H]-	Sinapoylcaffeoyltartaric acid	Phenolic acids	Phenolic acids	-	B	1050000	1060000	1020000	9	9	9	9	9	9	9	9	9	342000	314000	285000	--	--
Hmbn002692	517.16	175.04	518.164	C22H30O14	[M-H]-	6'-O-Feruloyl-D-sucrose	Phenolic acids	Phenolic acids	118230-77-6	A	969000	906000	886000	152000	161000	139000	259000	296000	263000	169000	183000	187000	318000	366000	374000	--	--
pmp001251	520.34	184.07	519.332	C26H50NO7P	[M+H]+	LysoPC 18:2(2n isomer)	Lipids	LPC	-	A	1130000	1020000	884000	205000	185000	185000	118000	121000	117000	272000	250000	272000	413000	404000	409000	--	--
pmp001273	520.34	184.07	519.332	C26H50NO7P	[M+H]+	LysoPC 18:2	Lipids	LPC	-	A	48600	50800	41800	34600	35600	34900	17600	21400	17400	41000	38900	42700	37400	36200	31100	--	--
pmn001644	519.08	300	520.085	C23H20O14	[M-H]-	Quercetin-3-O-(2''-acetyl)glucuronide	Flavonoids	Flavonols	-	B	6130	12000	15600	9340	12400	8010	4510	6870	5440	108000	97900	117000	35200	25700	21500	--	--
Li512111	519.11	315.05	520.122	C24H24O13	[M-H]-	Isorhamnetin-3-O-(6''-acetylglucoside)	Flavonoids	Flavonols	-	B	20600	16800	15600	13400	11200	12300	10800	9730	4380	112000	125000	120000	39100	30400	32000	--	--
pma0791	521	273	520.122	C24H24O13	[M+H]+	Naringenin-7-O-(6''-malonyl)glucoside	Flavonoids	Flavanols	-	B	35700	33600	32800	114000	110000	107000	510000	538000	526000	946000	926000	946000	464000	414000	427000	--	--
pmn001378	519.19	357.14	520.194	C26H32O11	[M-H]-	Pinoresinol-4-O-glucoside	Lignans and Coumarins	Lignans	41607-20-9	A	595000	421000	543000	3600000	2530000	3170000	1200000	1310000	1450000	5550000	5290000	4560000	2610000	2370000	2550000	C17529	--
Cmsp003083	521.2	131.05	520.194	C26H32O11	[M+H]+	Dehydrodiconiferyl alcohol-4-O-glucoside	Others	Others	107870-88-2	A	13200000	14800000	15200000	38400000	41000000	38300000	3800000	4000000	3570000	4180000	4040000	3990000	15800000	16700000	16600000	--	--
pmp001281	522.36	184.07	521.348	C26H52NO7P	[M+H]+	LysoPC 18:1	Lipids	LPC	-	A	4170000	4080000	2450000	2000000	1990000	1890000	2410000	2350000	2370000	812000	840000	733000	1770000	1790000	1870000	--	--
Lmhp010190	522.36	184.07	521.348	C26H52NO7P	[M+H]+	LysoPC 18:1(2n isomer)	Lipids	LPC	-	A	45300000	44200000	40900000	13100000	12200000	12300000	15800000	16300000	16400000	2770000	2800000	2860000	21700000	22600000	22100000	--	--
pmb3041	521.09	329.2	522.101	C23H22O14	[M-H]-	Tricin-7-O-saccharic acid	Flavonoids	Flavonoid	-	B	5190000	5300000	4950000	2950000	2710000	2970000	348000	380000	356000	637000	565000	570000	2020000	2030000	2170000	--	--
pmn001710	521.13	359.08	522.137	C24H26O13	[M-H]-	Rosmarinic acid-3'-O-glucoside	Phenolic acids	Phenolic acids	910028-78-3	B	266000	250000	257000	125000	157000	130000	69400	65800	55700	20700	29400	32500	109000	126000	110000	--	--
pmd0136	524.37	184.07	523.364	C26H54NO7P	[M+H]+	LysoPC 18:0(2n isomer)	Lipids	LPC	-	B	518000	522000	505000	424000	422000	424000	270000	263000	245000	428000	420000	438000	370000	397000	394000	--	--
mws0126	524.37	184.07	523.364	C26H54NO7P	[M+H]+	LysoPC 18:0	Lipids	LPC	19420-57-6	B	352000	351000	341000	279000	274000	267000	179000	182000	176000	265000	268000	285000	248000	266000	263000	--	--
Lmhp010041	528.31	387.29	527.301	C27H46NO7P	[M+H]+	LysoPE 22:5	Lipids	LPE	-	B	50500	46000	40100	9	9	9	9	9	9	9	9	9	12000	11600	12800	--	--
Lmbn001181	531.14	531.13	532.143	C22H28O15	[M-H]-	Fraxetin-7,8-di-O-glucoside	Lignans and Coumarins	Coumarins	-	B	15700000	15800000	15300000	1780000	1670000	1630000	184000	190000	216000	2860000	3020000	2890000	5820000	6610000	5830000	--	--
Lmhp007598	534.36	184.07	533.348	C27H52NO7P	[M+H]+	LysoPC 19:2(2n isomer)*	Lipids	LPC	-	B	42400	38200	32200	16200	12600	11500	9	9	9	9	9	9	19700	21300	18000	--	--
Lmhp007840	534.36	184.07	533.348	C27H52NO7P	[M+H]+	LysoPC 19:2*	Lipids	LPC	-	B	106000	78400	64800	11400	17100	12900	6660	5900	6470	26200	21000	15600	44400	28800	47900	--	--
Lmdp004892	535.11	287.05	534.101	C24H22O14	[M+H]+	Kaempferol-3-O-(6''-malonyl)galactoside*	Flavonoids	Flavonols	-	B	307000	298000	311000	12100	12600	14200	57700	49100	50300	178000	231000	229000	173000	124000	132000	--	--
Lmmp003817	535.11	287.05	534.101	C24H22O14	[M+H]+	Kaempferol-3-O-(6''-malonyl)glucoside*	Flavonoids	Flavonols	-	B	339000	301000	317000	17300	17200	10800	59600	63600	64200	179000	195000	186000	143000	137000	147000	--	--
Lmhp010908	536.37	184.07	535.364	C27H54NO7P	[M+H]+	LysoPC 19:1	Lipids	LPC	-	B	872000	809000	812000	67100	58800	61800	72900	82700	78800	59500	60900	56600	243000	247000	246000	--	--
Zmfn000481	535.04	323.03	536.044	C14H22N2O16P2	[M-H]-	Uridine-5'-Diphosphate-D-Xylose	Nucleotides and derivatives	Nucleotides and derivatives	3616-06-6	B	368000	371000	339000	190000	242000	220000	227000	232000	203000	692000	882000	919000	411000	413000	376000	C00190	ko00520,ko00908,ko01100
pmb0686	537.12	289	536.117	C24H24O14	[M+H]+	Eriodictyol-7-O-(6''-malonyl)glucoside	Flavonoids	Dihydroflavone	-	B	9	9	9	15100	7990	14600	16100	19500	18100	58300	43100	50100	20600	22600	28000	--	--
Lmtn004500	535.17	121.03	536.189	C26H32O12	[M-H]-	Prupersin C	Phenolic acids	Phenolic acids	-	B	14700	12800	14900	9	9	9	9	9	9	2330000	2300000	2410000	469000	446000	450000	--	--
pmn001375	535.18	373.13	536.189	C26H32O12	[M-H]-	1-Hydroxypinoresinol-1-O-Glucoside	Lignans and Coumarins	Lignans	81495-71-8	A	237000	256000	227000	966000	820000	796000	42700	44500	52100	60300	50400	46800	222000	207000	204000	--	--
Lmdn001925	537.2	375.15	538.205	C26H34O12	[M-H]-	Olivil-4'-O-glucoside	Lignans and Coumarins	Lignans	76880-93-8	B	1480000	1400000	1390000	793000	931000	921000	185000	190000	176000	251000	284000	256000	583000	535000	489000	--	--
Lmhp008742	542.32	184.07	541.317	C28H48NO7P	[M+H]+	LysoPC 20:5	Lipids	LPC	162440-04-2	B	195000	186000	150000	9	9	9	3420	2890	2050	2020	2230	1570	46400	48900	41100	--	--
pmp001274	542.32	483.25	541.317	C28H48NO7P	[M+H]+	2-Hydroxy-5,8,11,14,17-icosapentaenoyloxy]propyl-2-(trimethylammonio)ethyl phosphate	Alkaloids	Alkaloids	-	A	1720000	1690000	1490000	1070000	1080000	1010000	509000	545000	513000	1480000	1520000	1560000	964000	1100000	1070000	--	--
pmc0960	544.34	184.07	543.332	C28H50NO7P	[M+H]+	LysoPC 20:4	Lipids	LPC	-	B	324000	305000	269000	5640	5090	4980	10300	7070	4770	4240	4060	4760	73800	79900	74600	--	--
Lmhp009890	546.36	184.07	545.348	C28H52NO7P	[M+H]+	LysoPC 20:3	Lipids	LPC	1199257-41-4	B	82200	70400	60700	7340	6460	8370	6970	7500	6980	22600	28000	27000	25800	27600	29000	--	--
pmd0146	548.37	184.07	547.364	C28H54NO7P	[M+H]+	LysoPC 20:2(2n isomer)*	Lipids	LPC	-	B	392000	366000	324000	71700	67300	68500	41500	38400	44200	322000	350000	328000	172000	196000	198000	--	--
pmd0147	548.37	184.07	547.364	C28H54NO7P	[M+H]+	LysoPC 20:2*	Lipids	LPC	-	B	511000	496000	470000	298000	292000	279000	157000	161000	160000	1550000	1570000	1600000	589000	603000	597000	--	--
pmn001672	547.17	223.1	548.174	C23H32O15	[M-H]-	Furanofructosyl-α-D-(3-mustard acyl)glucoside*	Phenolic acids	Phenolic acids	-	B	9	9	9	167000	147000	183000	397000	375000	407000	75100	63200	68300	140000	131000	114000	--	--
pmn001671	547.17	223.1	548.174	C23H32O15	[M-H]-	Furanofructosyl-α-D-(6-mustard acyl)glucoside*	Phenolic acids	Phenolic acids	-	B	9	9	9	179000	177000	134000	639000	592000	585000	62400	47300	46900	137000	134000	149000	--	--
Lmhp011549	550.39	184.07	549.379	C28H56NO7P	[M+H]+	LysoPC 20:1	Lipids	LPC	-	A	401000	414000	360000	164000	148000	145000	194000	202000	189000	341000	345000	349000	243000	277000	274000	--	--
Hmln002189	549.09	505.11	550.096	C24H22O15	[M-H]-	Quercetin-3-O-(6''-malonyl)galactoside	Flavonoids	Flavonols	-	B	119000	104000	142000	14400	17300	5400	110000	113000	114000	9	9	9	38600	55900	61800	--	--
pma0795	551	303.1	550.096	C24H22O15	[M+H]+	Tricetin-5-O-(6''-malonyl)glucoside	Flavonoids	Flavonoid	-	B	26500	22800	21600	22000	26000	23000	18700	18000	19100	84100	83000	93600	31200	35900	32400	--	--
Zmjp005288	553.16	391.1	552.148	C25H28O14	[M+H]+	5,2′,5′-Trihydroxy-3,7,4′-trimethoxyflavone-2′-O-glucoside	Flavonoids	Flavonoid	-	B	64100	45800	53300	9	9	9	9	9	9	11900	21600	25700	30800	16800	16400	--	--
Lmmn002260	551.21	389.17	552.221	C27H36O12	[M-H]-	5'-Methoxyisolariciresinol-9'-O-glucoside	Lignans and Coumarins	Lignans	-	B	1300000	1340000	1250000	8100000	7870000	8210000	277000	268000	268000	96100	82600	78700	967000	980000	968000	--	--
pma0702	558.28	207.07	557.274	C29H39N3O8	[M+H]+	N1,N8-Bis(sinapoyl)spermidine	Alkaloids	Phenolamine	-	B	621000	737000	763000	716000	766000	844000	39100	70600	40700	69400	56400	70100	372000	272000	325000	C21170	--
pmb3114	561.14	289.2	562.148	C30H26O11	[M-H]-	Epicatechin-epiafzelechin	Flavonoids	Flavanols	-	B	639000	601000	548000	9	9	9	9	9	9	9	9	9	19800	23500	18200	--	--
HJAP064	565.12	317.08	564.088	C25H24O15	[M+H]+	Isorhamnetin-3-O-(6''-malonylglucoside)	Flavonoids	Flavonoid	-	B	44300	39900	42600	27600	40500	20200	16800	20700	18600	280000	239000	250000	92300	89300	80900	--	--
pmp000411	565.16	433.1	564.148	C26H28O14	[M+H]+	Genistein-8-C-apiosyl(1→6)glucoside*	Flavonoids	Isoflavones	-	B	2670000	2940000	2850000	110000	64200	118000	979000	1350000	1190000	7130000	6910000	5990000	2690000	2790000	3240000	--	--
Lmnp202580	565.16	433.11	564.148	C26H28O14	[M+H]+	Apigenin-8-C-(2''-xylosyl)glucoside*	Flavonoids	Flavonoid carbonoside	-	B	2390000	2690000	2750000	103000	78100	125000	1240000	1170000	1170000	6420000	6580000	6370000	2200000	2860000	3240000	--	--
Lmnp102580	565.16	433.11	564.148	C26H28O14	[M+H]+	Apigenin-6-C-(2''-xylosyl)glucoside*	Flavonoids	Flavonoid carbonoside	-	B	2620000	2780000	2810000	165000	196000	193000	3910000	3920000	3930000	8980000	7890000	8790000	4180000	4250000	4010000	--	--
pmb2922	565.05	323.1	566.055	C15H24N2O17P2	[M-H]-	Uridine 5'-diphospho-D-glucose	Nucleotides and derivatives	Nucleotides and derivatives	133-89-1	B	5760000	6660000	5360000	1480000	1990000	1340000	1810000	1780000	1720000	4520000	5700000	5860000	2890000	3570000	2960000	C00029	ko00040,ko00052,ko00053,ko00240,ko00500,ko00520,ko00524,ko00561,ko00908,ko01100,ko01110,ko01240
Lmhp009368	568.34	184.07	567.332	C30H50NO7P	[M+H]+	LysoPC 22:6	Lipids	LPC	-	B	66500	63300	56500	9	9	9	9	9	9	9	9	9	17800	14600	17400	--	--
Lmhp010099	570.36	184.07	569.348	C30H52NO7P	[M+H]+	LysoPC 22:5	Lipids	LPC	-	B	99100	95000	78800	9	9	9	9	9	9	9	9	9	24900	26600	24500	--	--
Lmhp009682	570.36	184.07	569.348	C30H52NO7P	[M+H]+	LysoPC 22:5(2n isomer)	Lipids	LPC	-	B	102000	102000	90400	9	9	9	9	9	9	9	9	9	22900	25700	25200	--	--
HJN049	575.12	449.09	576.126	C30H24O12	[M-H]-	2α,3α-Epoxy-5,7,3',4'-tetrahydroxyflavan-(4β-8-catechin)	Tannins	Proanthocyanidins	-	B	2260000	2070000	2220000	9	9	9	9	9	9	9	9	9	1010000	1050000	953000	--	--
pme0432	575.12	285.01	576.127	C30H24O12	[M-H]-	Procyanidin A2	Tannins	Proanthocyanidins	41743-41-3	B	72900	74200	90800	9	9	9	9	9	9	9	9	9	39400	37400	30600	C10237	--
pmb0720	579.13	331.08	578.127	C26H26O15	[M+H]+	Tricin-7-O-(6''-Malonyl)Glucoside*	Flavonoids	Flavonoid	-	B	9	9	9	6020	5270	4170	17400	18500	16300	56500	62400	56000	20400	21600	21500	--	--
Zmxp005470	579.13	331.08	578.127	C26H26O15	[M+H]+	Tricin-7-O-(6''-O-malonyl)glucoside*	Flavonoids	Flavonoid	-	B	9	9	9	9	9	9	12900	15700	11100	49500	44100	47600	14800	20200	15400	--	--
pmn001667	577.14	407.1	578.142	C30H26O12	[M-H]-	Procyanidin B4	Tannins	Proanthocyanidins	29106-51-2	B	9	9	9	9	9	9	9	9	9	166000	182000	157000	38200	45800	46300	C10238	--
pme0434	577.14	407.1	578.142	C30H26O12	[M-H]-	Procyanidin B2	Tannins	Proanthocyanidins	29106-49-8	A	63100	70500	60500	9	9	9	9	9	9	374000	392000	391000	219000	186000	205000	C17639	--
mws0836	577.14	425.1	578.142	C30H26O12	[M-H]-	Procyanidin B1	Tannins	Proanthocyanidins	20315-25-7	A	9	9	9	9	9	9	9	9	9	25200	22700	20500	12900	8760	8350	--	--
mws0047	579.17	271.07	578.164	C27H30O14	[M+H]+	Apigenin-7-O-neohesperidoside (Rhoifolin)	Flavonoids	Flavonoid	17306-46-6	B	9	9	9	18900	21300	8620	287000	238000	245000	78000	72600	91200	121000	78200	68000	C12627	ko00944
Lmgp004474	579.17	271.06	578.164	C27H30O14	[M+H]+	Genistein-7-O-galactoside-rhamnose*	Flavonoids	Isoflavones	-	B	9	9	9	13700	16100	38000	235000	227000	197000	68500	84300	76400	73700	81000	82900	--	--
pme0368	579.17	271.01	578.164	C27H30O14	[M+H]+	Apigenin-7-O-rutinoside (Isorhoifolin)*	Flavonoids	Flavonoid	552-57-8	B	9	9	9	9090	15200	26000	205000	206000	173000	69900	50300	66100	87300	69500	96900	--	--
Lmcn003163	579.08	289.07	580.085	C28H20O14	[M-H]-	Epitheaflavic acid-3-O-Gallate	Tannins	Tannin	34218-97-8	B	10700000	12100000	14100000	9	9	9	9	9	9	57400	38800	66800	1690000	1380000	1490000	--	--
HJAP148	581.15	287.06	580.142	C26H28O15	[M+H]+	Kaempferol-3-O-sambubioside	Flavonoids	Flavonoid	27661-51-4	B	9	9	9	25200	22600	15700	132000	168000	122000	310000	230000	253000	162000	141000	136000	--	--
Hmcp001769	581.15	303.04	580.142	C26H28O15	[M+H]+	Quercetin-3-O-rhamnosyl(1→2)arabinoside	Flavonoids	Flavonols	-	B	9	9	9	9	9	9	9	9	9	310000	240000	209000	127000	102000	164000	--	--
pmb0566	581.15	383.2	580.143	C26H28O15	[M+H]+	Luteolin-7-O-glucoside-5-O-arabinoside	Flavonoids	Flavonoid	-	B	9	9	9	22900	24500	41900	97100	69400	81300	9	9	9	20600	32100	28800	--	--
pmb0636	581.15	431.3	580.143	C26H28O15	[M+H]+	Orientin-7-O-arabinoside	Flavonoids	Flavonoid carbonoside	-	B	9	9	9	9	9	9	10700	10800	8490	48200	46800	49000	13100	11300	10600	--	--
pmp000275	581.17	139.04	580.158	C30H28O12	[M+H]+	Gambiriin A1	Tannins	Tannin	76250-49-2	B	685000	828000	645000	9	9	9	9	9	9	9	9	9	134000	105000	95500	C17772	--
mws0046	579.17	271.06	580.179	C27H32O14	[M-H]-	Naringenin-7-O-Neohesperidoside(Naringin)*	Flavonoids	Dihydroflavone	10236-47-2	B	9	9	9	9	9	9	11700	8120	9040	193000	210000	178000	90100	95500	96300	C09789	ko00941
mws1066	579.17	271	580.179	C27H32O14	[M-H]-	Naringenin-7-O-Rutinoside(Narirutin)*	Flavonoids	Dihydroflavone	14259-46-2	B	9	9	9	9	9	9	9210	8480	6920	109000	97700	106000	54200	51600	58200	C09793	--
Lmjp001367	581.15	287.05	581.15	C26H29O15+	[M]+	Cyanidin-3-O-(2''-O-xylosyl)galactoside	Flavonoids	Anthocyanins	-	A	9	9	9	9	9	9	9	9	9	194000	192000	213000	56700	56700	63200	--	--
pmb0492	584.28	325	583.268	C34H37N3O6	[M+H]+	N',N'',N'''-p-Coumaroyl-cinnamoyl-caffeoyl spermidine	Alkaloids	Phenolamine	-	B	28100	26400	29600	9	9	9	10400	14500	11300	13500	14000	15100	14500	10100	17000	--	--
pmb2936	591.17	367.2	592.179	C28H32O14	[M-H]-	Disinapoyl glucoside	Phenolic acids	Phenolic acids	-	A	9	9	9	521000	503000	502000	93400	100000	78500	75000	63300	69400	89200	93400	86000	--	--
Hmmp003156	595.16	313.07	594.158	C27H30O15	[M+H]+	Saponarin(Isovitexin-7-O-glucoside)*	Flavonoids	Flavonoid	20310-89-8	A	388000	335000	355000	1090000	1030000	1010000	15700000	16400000	14300000	25600000	26700000	24800000	14400000	16800000	15000000	C08064	--
Lmjp002867	595.17	287.05	594.158	C27H30O15	[M+H]+	Kaempferol-3-O-neohesperidoside*	Flavonoids	Flavonols	32602-81-6	A	3360000	2440000	2310000	4410000	5190000	4590000	28100000	23900000	32900000	38500000	31500000	34200000	24500000	15700000	20800000	--	--
Lmsp004670	595.17	287.06	594.158	C27H30O15	[M+H]+	Kaempferol-3-O-glucoside-7-O-rhamnoside*	Flavonoids	Flavonols	-	A	2470000	3000000	3270000	3780000	3660000	4690000	28300000	26500000	31100000	33400000	32100000	34900000	21900000	19200000	22400000	--	--
pme1773	595.17	287.06	595.166	C27H31O15+	[M]+	Cyanidin-3-O-rutinoside (Keracyanin)	Flavonoids	Anthocyanins	28338-59-2	A	7800	14100	15000	41500	32500	37900	322000	267000	248000	264000	253000	306000	118000	121000	124000	C08620	ko00942
Lmjp002596	597.14	303.05	596.138	C26H28O16	[M+H]+	Quercetin-3-O-sambubioside*	Flavonoids	Flavonols	83048-35-5	B	9	9	9	31600	22700	13800	19800	24300	35900	104000	155000	138000	47600	41800	56500	C12637	ko00944
Lmln001951	595.13	300.03	596.138	C26H28O16	[M-H]-	Quercetin-3-O-(6''-O-arabinosyl)glucoside*	Flavonoids	Flavonols	-	B	9	9	9	9	9	9	10800	3720	6430	122000	119000	121000	48600	35000	35400	--	--
Lmyn005006	595.15	287.06	596.153	C30H28O13	[M-H]-	"Eriodictyol-7-O-(6""-O-p-coumaroyl)glucoside"	Flavonoids	Dihydroflavone	-	B	3910	2660	5010	45000	47000	46700	141000	165000	146000	56700	48200	44800	67800	61300	62000	--	--
Lmmp000897	611.14	287.05	610.132	C30H26O14	[M+H]+	Gallocatechin-(4α→8)-gallocatechin	Flavonoids	Flavanols	-	B	523000	515000	532000	3130000	3020000	2900000	20200000	18500000	19600000	3020000	3110000	2750000	6760000	7250000	7060000	--	--
pmn001583	609.15	300	610.153	C27H30O16	[M-H]-	Quercetin-3-O-robinobioside*	Flavonoids	Flavonols	52525-35-6	A	257000	267000	248000	2380000	2520000	2110000	7770000	8870000	8540000	24500000	25000000	29700000	9760000	9880000	9980000	--	--
mws0059	609.15	301	610.153	C27H30O16	[M-H]-	Quercetin-3-O-rutinoside (Rutin)*	Flavonoids	Flavonols	153-18-4	A	192000	215000	204000	1950000	1950000	1860000	6470000	6410000	7090000	20200000	22600000	20500000	8810000	8230000	8430000	C05625	ko00944,ko01100,ko01110
Lmyn001269	609.15	285.04	610.154	C27H30O16	[M-H]-	Kaempferol-3-O-sophoroside	Flavonoids	Flavonoid	19895-95-5	B	9	9	9	9	9	9	9	9	9	163000	160000	149000	81100	78400	85900	C12634	ko00944
Zmhn002032	609.18	447.13	610.189	C28H34O15	[M-H]-	4-O-(6'-O-Glucosylcaffeoylglucosyl)-4-hydroxybenzyl alcohol	Phenolic acids	Phenolic acids	-	B	139000	135000	121000	966000	1170000	1080000	9230000	8140000	8770000	2950000	2720000	2980000	2730000	2560000	2810000	--	--
Zmcp002924	611.16	287.05	611.161	C27H31O16+	[M]+	Cyanidin-3-O-(2''-O-glucosyl)glucoside*	Flavonoids	Anthocyanins	38820-68-7	A	9	9	9	209000	214000	203000	2250000	2690000	2440000	724000	630000	777000	670000	927000	915000	C16306	ko00942
pme1777	611.16	287.06	611.161	C27H31O16+	[M]+	Cyanidin-3,5-O-diglucoside (Cyanin)*	Flavonoids	Anthocyanins	2611-67-8	A	9	9	9	9	9	9	9	9	9	137000000	143000000	131000000	59900000	66100000	69400000	C08639	ko00942
mws4134	611.14	306.08	612.152	C20H32N6O12S2	[M-H]-	Oxiglutatione	Amino acids and derivatives	Amino acids and derivatives	27025-41-8	A	1140000	1790000	1360000	152000	129000	163000	1150000	1140000	1060000	203000	284000	224000	434000	450000	449000	C00127	ko00480,ko01100,ko01240
Cmxp003531	613.18	289.07	612.169	C27H32O16	[M+H]+	Okanin-4'-O-gentiobioside	Flavonoids	Chalcones	-	B	9	9	9	130000	116000	132000	817000	818000	577000	3170000	3560000	2770000	1330000	1270000	1180000	--	--
pmp001290	623.12	271.06	622.117	C27H26O17	[M+H]+	Apigenin-7-O-(2''-glucurosyl)glucuronide	Flavonoids	Flavonoid	74696-01-8	B	9	9	9	9	9	9	83600	60500	72200	9	9	9	24400	14700	18800	--	--
Lmzn001664	623.13	447.1	624.133	C27H28O17	[M-H]-	Kaempferol-3-O-glucuronide-7-O-glucoside	Flavonoids	Flavonols	-	B	9	9	9	9	9	9	9	9	9	270000	295000	278000	169000	176000	130000	--	--
pmp000241	625.14	505.09	624.133	C27H28O17	[M+H]+	Luteolin-6-C-(2''-glucuronyl)glucoside	Flavonoids	Flavonoid	-	B	9	9	9	1210000	1250000	1130000	1070000	962000	795000	358000	337000	339000	787000	591000	730000	--	--
HJN051	623.16	315.05	624.168	C28H32O16	[M-H]-	Tamarixetin-3-O-rutinoside*	Flavonoids	Flavonoid	-	A	42400	43000	46900	221000	203000	193000	179000	167000	168000	168000	189000	201000	173000	140000	136000	--	--
Hmlp004943	625.18	317.07	624.168	C28H32O16	[M+H]+	Nitensoside B	Lignans and Coumarins	Coumarins	-	B	216000	237000	152000	501000	470000	401000	521000	453000	404000	1440000	1040000	1320000	585000	550000	790000	--	--
pme1540	625.18	317.06	624.169	C28H32O16	[M+H]+	Isorhamnetin-3-O-neohesperidoside	Flavonoids	Flavonols	55033-90-4	B	9	9	9	4760000	4580000	5150000	2160000	2390000	2440000	1580000	1500000	1730000	1780000	1810000	1700000	--	--
pmp000127	625.18	607.2	624.169	C28H32O16	[M+H]+	Chrysoeriol-6,8-di-C-glucoside	Flavonoids	Flavonoid carbonoside	-	B	9	9	9	3350000	3660000	3220000	3100000	2710000	2330000	876000	777000	754000	1640000	1680000	1580000	--	--
Hmln002149	623.2	461.17	624.205	C29H36O15	[M-H]-	Acteoside	Phenolic acids	Phenolic acids	61276-17-3	B	82800	75000	93400	9	9	9	76500	75500	71000	9	9	9	43400	39300	43700	C10501	--
pmp001310	627.16	303.1	626.148	C27H30O17	[M+H]+	6-Hydroxykaempferol-3,6-O-Diglucoside	Flavonoids	Flavonols	-	A	9	9	9	2810000	2770000	3310000	3550000	3060000	3310000	6730000	6250000	6970000	4190000	4080000	4310000	--	--
pmp001311	627.16	303.1	626.148	C27H30O17	[M+H]+	6-Hydroxykaempferol-7,6-O-Diglucoside	Flavonoids	Flavonols	-	A	62300	45600	76400	1650000	1570000	1470000	1790000	1950000	1660000	1390000	1570000	1360000	1190000	1110000	1200000	--	--
pmb0618	627.19	465.1	626.185	C28H34O16	[M+H]+	Hesperetin-8-C-glucoside-3'-O-glucoside	Flavonoids	Flavonoid carbonoside	-	B	32100	43500	16400	611000	710000	674000	613000	614000	591000	539000	498000	542000	399000	420000	437000	--	--
pmf0116	627.16	303.05	627.156	C27H31O17+	[M]+	Delphinidin-3,5-di-O-glucoside	Flavonoids	Anthocyanins	17670-06-3	A	75400	50000	59900	9	9	9	9	9	9	217000	200000	194000	136000	133000	136000	C16312	ko00942
pmn001622	633.07	275	634.081	C27H22O18	[M-H]-	1-O-Galloyl-4,6-(-)-hexahydroxydiphenoyl-D-glucose	Phenolic acids	Phenolic acids	126721-55-9	B	9	9	9	81200	56600	63100	65900	53600	83500	17800	18900	24700	105000	200000	261000	--	--
Hmgp003086	639.19	331.08	638.184	C29H34O16	[M+H]+	Tricin-7-O-rutinoside	Flavonoids	Flavonoid	-	B	59800	76600	56700	9	9	9	9	9	9	9	9	9	14600	12300	12400	--	--
Hmgn002038	637.18	475.14	638.184	C29H34O16	[M-H]-	β-Oxoacteoside	Phenolic acids	Phenolic acids	-	B	823000	660000	894000	153000	162000	148000	487000	529000	541000	9	9	9	384000	271000	369000	--	--
Lmhp002800	641.16	317.06	640.164	C28H32O17	[M+H]+	2'-Hydoxy,5-methoxyGenistein-4',7-O-diglucoside*	Flavonoids	Isoflavones	-	A	23200	20500	31600	1340000	1220000	1310000	604000	543000	600000	408000	392000	354000	289000	381000	262000	--	--
Hmgp001888	641.17	317.06	640.167	C28H32O17	[M+H]+	Patuletin-3-O-rutinoside*	Flavonoids	Flavonols	-	A	9	9	9	340000	192000	316000	211000	226000	230000	2700000	2300000	2700000	952000	1130000	1130000	--	--
pmb2653	649.1	145	650.227	C24H42O20	[M-H]-	D(+)-Melezitose O-rhamnoside	Others	Saccharides and Alcohols	-	A	513000	350000	390000	6610	11200	12600	9	9	9	97400	147000	157000	109000	131000	95500	--	--
Lmmp006479	653.15	271.06	652.143	C32H28O15	[M+H]+	Apigenin-7-O-(2''-Sinapoyl)glucuronide	Flavonoids	Flavonoid	-	B	9	9	9	2580	2070	1850	40800	38800	40000	9	9	9	12700	12800	12800	--	--
Hmln001836	651.16	489.12	652.164	C29H32O17	[M-H]-	Kaempferol-3-O-(6''-Acetyl)glucosyl-(1→3)-Galactoside	Flavonoids	Flavonols	-	B	9	9	9	68600	58000	58000	46000	49600	49500	12100	9810	7480	9980	10100	10400	--	--
pmb0578	655.17	207	654.158	C32H30O15	[M+H]+	Luteolin-7-O-(6''-sinapoyl)glucoside	Flavonoids	Flavonoid	-	B	9	9	9	300000	301000	292000	744000	746000	794000	66200	66300	66500	334000	309000	311000	--	--
pmb0530	664.12	136.2	663.109	C21H27N7O14P2	[M+H]+	Nicotinic acid adenine dinucleotide	Nucleotides and derivatives	Nucleotides and derivatives	53-84-9	A	1010000	1030000	1110000	426000	493000	522000	497000	531000	472000	1750000	2040000	2370000	734000	858000	942000	C00003	ko00190,ko00730,ko00760,ko01100,ko01240
Lmsn007400	663.38	501.32	664.382	C36H56O11	[M-H]-	Rubuside J	Terpenoids	Triterpene	-	A	1200000	1160000	1260000	13300	10700	7810	9	9	9	32200	27900	31800	531000	500000	507000	--	--
mws4163	665.21	485.3	666.222	C24H42O21	[M-H]-	Nystose	Others	Saccharides and Alcohols	13133-07-8	B	357000	417000	376000	9	9	9	9	9	9	173000	352000	222000	107000	104000	120000	--	--
Lmqn000213	665.21	341.11	666.222	C24H42O21	[M-H]-	Stachyose	Others	Saccharides and Alcohols	470-55-3	B	91800	118000	116000	9	9	9	9	9	9	34400	48400	49200	18500	14300	21200	C01613	ko00052,ko01100
pmb0475	671.18	509	670.174	C29H34O18	[M+H]+	Gallic acid-4-O-(6'''-feruloyl)sophoroside	Tannins	Tannin	-	B	9	9	9	9	9	9	9	9	9	164000	176000	141000	43600	42100	52700	--	--
pmp001275	672.42	331.29	671.409	C31H61O14N	[M+H]+	3-Hydroxypropyl palmitate glc-glucosamine	Alkaloids	Alkaloids	-	A	36600	45900	38200	25000	27200	26500	58600	46300	37900	61500	61000	45200	40100	41700	44100	--	--
Lmxp010913	676.45	184.08	675.448	C35H66NO9P	[M+H]+	1-(9Z-Octadecenoyl)-2-(9-oxo-nonanoyl)-sn-glycero-3-phosphocholine	Lipids	Glycerol ester	-	B	9	9	9	9670	9410	11100	9330	13500	12600	4560	7370	5100	7530	6920	8470	--	--
Lmhp008744	677.37	261.22	676.367	C33H56O14	[M+H]+	1-α-Linolenoyl-glycerol-2,3-di-O-glucoside*	Lipids	Glycerol ester	-	A	2900	4960	2600	15600	16500	11600	20400	16600	12800	12200	15500	14000	15000	11000	13600	--	--
Lmhp008513	677.37	261.22	676.367	C33H56O14	[M+H]+	2-α-Linolenoyl-glycerol-1,3-di-O-glucoside*	Lipids	Glycerol ester	-	A	4610	3710	3500	14100	13800	14300	20400	14000	17200	15100	12400	14600	13200	9430	14000	--	--
HJN102	677.17	515.14	678.158	C34H30O15	[M-H]-	3,4,5-Tricaffeoylquinic acid	Phenolic acids	Phenolic acids	86632-03-3	B	17200	27000	21300	16100	19900	18900	35400	29200	33300	9	9	9	20000	15600	10700	--	--
Lmhp009190	679.39	263.24	678.383	C33H58O14	[M+H]+	2-Linoleoylglycerol-1,3-di-O-glucoside*	Lipids	Glycerol ester	-	A	9400	9060	9660	1490	1940	1980	2890	2840	3630	6670	5440	5640	5790	5230	6040	--	--
Lmhp009384	679.39	263.24	678.383	C33H58O14	[M+H]+	1-Linoleoylglycerol-2,3-di-O-glucoside*	Lipids	Glycerol ester	-	A	6550	9060	8730	2540	2400	1990	2870	906	3100	6390	6340	4380	4060	5850	5530	--	--
Lmjn003562	693.2	175.04	694.211	C32H38O17	[M-H]-	3,6'-Diferuloylsucrose	Phenolic acids	Phenolic acids	107172-40-7	A	605000	571000	618000	55000	45200	32300	41800	48200	49400	2050	2860	4310	196000	116000	115000	--	--
Hmyp007396	702.46	184.07	701.46	C37H68NO9P	[M+H]+	PC(oxo-11:0/18:2)	Lipids	PC	-	B	5970	5150	3740	119000	121000	112000	85600	103000	86600	25500	30900	35500	51900	53900	54500	--	--
Lmmp002995	713.15	303.06	712.149	C30H32O20	[M+H]+	Quercetin-7-O-(2''-malonyl)glucosyl-5-O-glucoside	Flavonoids	Flavonols	-	B	9	9	9	7280	6490	2920	9	9	9	136000	112000	123000	35800	49900	30300	--	--
Hmmp002447	725.2	433.11	724.193	C33H40O18	[M+H]+	Apigenin-7-O-rutinoside-4'-O-rhamnoside	Flavonoids	Flavonoid	-	B	9	9	9	9	9	9	9	9	9	4760000	5020000	5160000	840000	838000	986000	--	--
Hmmp002980	727.21	313.07	726.201	C32H38O19	[M+H]+	Vaccarin	Flavonoids	Flavonoid carbonoside	53452-16-7	B	698000	804000	809000	109000	100000	99400	1500000	1400000	1270000	7630000	7780000	8020000	2980000	2700000	3210000	--	--
Xmyp004678	727.21	287.05	726.201	C32H38O19	[M+H]+	Kaempferol-3-O-(2-O-Xylosyl-6-O-Rhamnosyl)Glucoside	Flavonoids	Flavonoid	-	A	9	9	9	41900	66500	121000	249000	338000	369000	32000000	31900000	32100000	16000000	19600000	15100000	--	--
pmb0680	741.2	147.3	740.195	C36H36O17	[M+H]+	Vitexin-7-O-(6''-p-coumaroyl)glucoside	Flavonoids	Flavonoid carbonoside	-	B	28100	33700	59700	709000	747000	921000	662000	616000	700000	104000	99200	65300	313000	364000	189000	--	--
Hmmn003584	739.19	593.14	740.209	C33H40O19	[M-H]-	Luteolin-7-O-rutinoside-5-O-rhamnoside	Flavonoids	Flavonoid	-	B	9	9	9	30600	30200	26700	162000	166000	146000	9	9	9	38200	39900	36400	--	--
mws1035	741.22	433	740.216	C33H40O19	[M+H]+	Kaempferol-3-O-robinoside-7-O-rhamnoside (Robinin)	Flavonoids	Flavonols	301-19-9	B	9	9	9	27600	19200	19300	164000	107000	173000	108000	61100	103000	61300	124000	115000	C10178	--
Lmyp003837	741.22	313.07	740.216	C33H40O19	[M+H]+	Isovitexin-7-O-glucoside-2''-O-rhamnoside	Flavonoids	Flavonoid carbonoside	-	B	9	9	9	9	9	9	9	9	9	410000	393000	427000	144000	120000	177000	--	--
pmb2991	739.21	269.2	740.216	C33H40O19	[M-H]-	Apigenin-7-O-glucoside-4'-O-rutinoside	Flavonoids	Flavonoid	-	B	13200	15800	13600	6340	5980	8210	21200	21900	24400	58200	56400	60400	26000	27700	27800	--	--
HJAP061	743.2	303.05	742.195	C32H38O20	[M+H]+	Quercetin-3-O-(2''-O-arabinosyl)rutinoside	Flavonoids	Flavonols	-	B	9	9	9	33200	7560	17500	9	9	9	1990000	2320000	2070000	532000	729000	867000	--	--
Hmcp001618	743.2	449.1	742.195	C32H38O20	[M+H]+	Quercetin-3-O-(2''-O-Xylosyl)rutinoside	Flavonoids	Flavonols	129235-39-8	B	9	9	9	16700	7770	7850	79200	72500	77900	1400000	1410000	1370000	483000	501000	487000	C10175	ko00944
pmb0616	743.2	593	742.196	C32H38O20	[M+H]+	Isoorientin-7-O-(2''-xyloyl)glucoside	Flavonoids	Flavonoid carbonoside	-	A	9	9	9	21000	16800	23900	97100	87600	81600	2180000	2280000	2320000	788000	790000	820000	--	--
pme2651	742.1	620.1	743.075	C21H28N7O17P3	[M-H]-	NADP (Nicotinamide adenine dinucleotide phosphate)	Nucleotides and derivatives	Nucleotides and derivatives	53-59-8	B	46500	47400	31800	17700	20000	18300	40300	37200	41900	161000	154000	159000	58800	56700	65300	C00006	ko00195,ko00480,ko00760,ko01100,ko01240
pmn001612	753.22	529.2	754.232	C34H42O19	[M-H]-	(3-Mustard acyl)-fructosyl-α-D-(6-mustard acyl)glucoside	Phenolic acids	Phenolic acids	-	B	9	9	9	9	9	9	9	9	9	13900	17100	14000	4580	8320	5740	--	--
pmb0660	757.2	147.1	756.19	C36H36O18	[M+H]+	Isoorientin-7-O-(6''-p-coumaroyl)glucoside	Flavonoids	Flavonoid carbonoside	-	B	153000	122000	128000	670000	576000	743000	2040000	1790000	1390000	586000	810000	634000	699000	859000	732000	--	--
Lnrp102163	757.21	303.05	756.211	C33H40O20	[M+H]+	Quercetin-3-O-rutinoside-7-O-rhamnoside	Flavonoids	Flavonols	-	B	9	9	9	9	9	9	9	9	9	131000	195000	183000	32700	65000	40200	--	--
Lmpp003268	757.22	287.06	756.211	C33H40O20	[M+H]+	Kaempferol-3-O-rutinoside-7-O-glucoside	Flavonoids	Flavonols	-	B	9	9	9	632000	441000	389000	1330000	1100000	1340000	681000	506000	622000	638000	687000	762000	--	--
pmb0613	757.22	577.2	756.211	C33H40O20	[M+H]+	Apigenin-6,8-di-C-glucoside-4'-O-glucoside	Flavonoids	Flavonoid	-	B	4840	6090	4960	10200	6040	9450	352000	367000	365000	47700	62200	54800	78400	83200	77400	--	--
Lmjp003206	759.2	303.05	758.191	C32H38O21	[M+H]+	Quercetin-3-O-Sambubioside-5-O-Glucoside	Flavonoids	Flavonols	-	B	9	9	9	29800	32900	21200	12700	9780	10800	26400	45700	13300	44300	23000	18600	--	--
Lmyp005280	771.21	147.04	770.206	C37H38O18	[M+H]+	Isorhamnetin-3-O-[2'''-O-(6''-p-coumaryl)glucosyl]rhamnoside	Flavonoids	Flavonols	-	B	9	9	9	54200	61700	42400	37800	30300	36600	5570	5070	4340	20700	19300	20200	--	--
pmb0678	771.21	177.1	770.206	C37H38O18	[M+H]+	Vitexin-7-O-(6''-feruloyl)glucoside	Flavonoids	Flavonoid carbonoside	-	B	274000	360000	296000	9	9	9	92300	96700	79000	391000	446000	450000	193000	177000	222000	--	--
Lmdp004336	773.19	325.09	772.185	C36H36O19	[M+H]+	Kaempferol-3-O-(6'''-Caffeoyl)glucosyl-(1→2)-Galactoside	Flavonoids	Flavonols	-	B	1940000	1850000	1770000	187000	123000	154000	54000	68500	49800	150000	194000	176000	556000	533000	578000	--	--
pmp001314	773.21	627.2	772.206	C33H40O21	[M+H]+	6-Hydroxykaempferol-3-O-rutin-6-O-glucoside*	Flavonoids	Flavonols	-	B	9	9	9	918000	756000	710000	686000	939000	718000	1620000	1900000	1430000	982000	1200000	1080000	--	--
Lmmp002334	773.21	303.05	772.206	C33H40O21	[M+H]+	Quercetin-3-O-rutinoside-7-O-glucoside	Flavonoids	Flavonols	-	B	9	9	9	212000	271000	341000	296000	190000	194000	508000	754000	532000	371000	388000	413000	--	--
Lmqp002170	773.21	449.11	772.206	C33H40O21	[M+H]+	Kaempferol-3-O-sophorotrioside	Flavonoids	Flavonols	80714-53-0	B	9	9	9	154000	110000	134000	1880000	1480000	1690000	724000	668000	563000	688000	535000	683000	C12635	ko00944
pme2746	784.15	437	785.157	C27H33N9O15P2	[M-H]-	Riboflavin 5'-Adenosine Diphosphate	Nucleotides and derivatives	Nucleotides and derivatives	146-14-5	A	238000	250000	185000	462000	420000	480000	784000	717000	744000	713000	665000	715000	534000	500000	556000	C00016	ko00740,ko01100,ko01110,ko01240
pmb0662	787.21	463.1	786.201	C37H38O19	[M+H]+	Isoorientin-7-O-(6''-feruloyl)glucoside	Flavonoids	Flavonoid carbonoside	-	B	9	9	9	146000	166000	183000	89000	124000	105000	67100	63300	74000	51100	56500	67400	--	--
Lmdp004668	787.21	339.11	786.201	C37H38O19	[M+H]+	Kaempferol-3-O-(6''-Feruloyl)glucosyl-(1→4)-galactoside	Flavonoids	Flavonols	-	B	9	9	9	11000	8230	4860	90700	71800	102000	9	9	9	20100	21800	24400	--	--
Hmcp004055	789.21	303.05	788.201	C33H40O22	[M+H]+	Quercetin-5,7,4??-tri-O-glucoside	Flavonoids	Flavonoid	-	B	9	9	9	33900	37800	31300	43600	38600	29000	38500	34500	44000	45500	31600	30500	--	--
pmp001312	789.21	303.1	788.201	C33H40O22	[M+H]+	6-Hydroxykaempferol-3,7,6-O-triglycoside	Flavonoids	Flavonols	-	B	9	9	9	15300	32800	18400	21500	17900	23800	143000	217000	186000	73700	69100	87700	--	--
Lmmp006244	799.17	271.06	798.18	C41H34O17	[M+H]+	Apigenin-7-O-(2'',4''-diferuloyl)glucuronide	Flavonoids	Flavonoid	-	B	112000	117000	105000	9	9	9	9	9	9	9	9	9	37400	38100	33900	--	--
pmb0682	801.22	445.11	800.216	C38H40O19	[M+H]+	Apigenin-8-C-glucoside-7-O-(6''-sinapoyl)glucoside	Flavonoids	Flavonoid carbonoside	-	B	9	9	9	4190	8400	8890	25800	16500	24300	147000	148000	160000	44100	40200	49000	--	--
pmb0666	801.22	639.1	800.216	C38H40O19	[M+H]+	Isovitexin-7-O-(6''-sinapoyl)glucoside	Flavonoids	Flavonoid carbonoside	-	B	9	9	9	9	9	9	9	9	9	95200	115000	113000	38500	30800	32100	--	--
pmp001313	803.19	303.1	802.18	C33H38O23	[M+H]+	6-Hydroxykaempferol-3,6-O-Diglucoside-7-O-Glucuronic Acid	Flavonoids	Flavonols	-	B	9	9	9	9	9	9	9	9	9	25800	37800	35700	7810	6240	9160	--	--
Lmdp004696	817.22	369.12	816.211	C38H40O20	[M+H]+	Kaempferol-3-O-(6''-Sinapyl)glucosyl-(1→2)-Galactoside	Flavonoids	Flavonols	-	B	9	9	9	144000	138000	170000	647000	553000	757000	24000	20300	9360	204000	190000	151000	--	--
Lmjp003589	829.2	287.05	828.196	C35H40O23	[M+H]+	Kaempferol-3-O-(2''-apiosyl-4''-glucosyl-6''-malonyl)Glucoside	Flavonoids	Flavonols	-	B	9	9	9	9	9	9	29500	63400	30800	135000	106000	87600	43000	46700	80900	--	--
Lmdp004426	833.21	369.12	832.206	C38H40O21	[M+H]+	Quercetin-3-O-[2''-O-(6'''-sinapoyl)glucosyl]glucoside	Flavonoids	Flavonols	-	B	9	9	9	52100	58600	39900	25900	27500	29000	7000	13700	7230	16000	22400	13700	--	--
Lmmp004151	845.18	287.05	844.17	C38H36O22	[M+H]+	Luteolin-7-O-glucuronide-(2→1)-(2''-Sinapoyl)glucuronide	Flavonoids	Flavonoid	-	B	9	9	9	9	9	9	6530	5260	8080	95800	60500	65300	20900	21800	20900	--	--
Lmjp003360	845.2	303.05	844.191	C35H40O24	[M+H]+	Quercetin-3-O-(2''-malonyl)sophoroside-7-O-arabinoside	Flavonoids	Flavonols	-	B	9	9	9	9	9	9	9	9	9	50900	71300	48800	18700	7750	15800	--	--
pmn001646	865.2	577.1	866.206	C45H38O18	[M-H]-	Procyanidin C1	Tannins	Proanthocyanidins	37064-30-5	B	9	9	9	9	9	9	9	9	9	33700	29300	25200	24500	23700	15500	C17624	--
Hmmp002266	887.25	725.21	886.247	C39H50O23	[M+H]+	Apigenin-7-O-rutinoside-4'-O-rutinoside	Flavonoids	Flavonoid	-	B	9	9	9	9	9	9	9	9	9	732000	741000	716000	86300	107000	146000	--	--
Lmwp005248	903.26	287.06	902.248	C42H46O22	[M+H]+	Kaempferol-3-O-(6'''-p-Coumaroyl)glucosyl-(1→2)-Glucoside-7-O-Rhamnoside	Flavonoids	Flavonols	-	B	9	9	9	9	9	9	9	9	9	99800	162000	119000	33600	30500	20900	--	--
Lmsp003853	919.25	303.05	918.243	C42H46O23	[M+H]+	Quercetin-3-O-(6''-O-p-coumaroyl)sophoroside-7-O-rhamnoside	Flavonoids	Flavonols	-	B	9	9	9	85100	82800	78000	153000	105000	138000	207000	157000	196000	99200	122000	95300	--	--
Lmhp002374	919.27	303.05	918.264	C39H50O25	[M+H]+	Quercetin-3-O-glucosyl(1→4)rhamnoside-7-O-rutinoside	Flavonoids	Flavonols	-	B	9	9	9	84600	71200	51000	139000	126000	91500	204000	172000	191000	111000	111000	89700	--	--
Hmmp002324	947.28	785.22	946.268	C41H54O25	[M+H]+	Tricin-4'-O-rutinoside-7-O-rutinoside	Flavonoids	Flavonoid	-	B	42000	31700	19700	9	9	9	9	9	9	9	9	9	7150	8440	8130	--	--
Lmmn005092	955.46	955.46	956.462	C47H72O20	[M-H]-	Medicagenic acid-3-O-glucuronide-28-O-rhamnosyl(1,2)-arabinoside	Terpenoids	Triterpene Saponin	-	A	1120000	1180000	1210000	9	9	9	160000	193000	126000	9	9	9	373000	303000	292000	--	--
Hmmp002240	963.27	801.23	962.262	C40H50O27	[M+H]+	Isorhamnetin-3-O-rutinoside-7-O-(2''-O-glucosyl)glucuronate	Flavonoids	Flavonols	-	B	9	9	9	9	9	9	60600	55100	85300	261000	202000	231000	99200	97400	106000	--	--
Lmdp004580	963.28	369.12	962.269	C44H50O24	[M+H]+	Kaempferol-3-O-neohesperidoside-7-O-(2''-sinapoyl)glucoside	Flavonoids	Flavonols	-	B	9	9	9	58900	39400	29900	73800	70800	78000	9	9	9	32100	24800	28500	--	--
Lmdp004311	979.27	369.12	978.264	C44H50O25	[M+H]+	Quercetin-3-O-(6''-sinapoyl)glucoside-7-O-rutinoside	Flavonoids	Flavonols	-	B	9	9	9	25400	25600	21500	50000	39100	69600	3200	6500	4090	19700	19200	27900	--	--
Cwjp002409	1005.25	287.06	1005.25	C45H49O26+	[M]+	Cyanidin-3-O-(6''-O-p-coumaroyl)sophoroside-5-O-(6'''-O-malonyl)glucoside	Flavonoids	Anthocyanins	-	A	9	9	9	9	9	9	9	9	9	108000	109000	68400	29400	44100	30400	--	--
Lmmn004916	1219.55	1219.55	1220.55	C57H88O28	[M-H]-	Medicagenic acid-3-O-glucuronide-28-O-xylosyl(1,4)-[apiosyl(1,3)]-rhamnosyl(1,2)-arabinoside	Terpenoids	Triterpene Saponin	-	A	9	9	9	925000	808000	828000	2540000	2130000	2080000	10300000	10800000	11300000	5870000	5630000	5320000	--	--

## Sheet: Table 5
Table 5
Overview of the identified metabolites in Dianthus Caryophyllus L.
Primary Classification	Secondary Classification	Number of Metabolites
Flavonoids	Flavonols	68
	Flavonoid	65
	Flavonoid carbonoside	17
	Flavanols	11
	Dihydroflavone	8
	Anthocyanins	7
	Chalcones	6
	Isoflavones	6
	Dihydroflavonol	5
	Sinensetin	1
Phenolic acids	Phenolic acids	149
Lipids	Free fatty acids	58
	LPC	36
	LPE	30
	Glycerol ester	18
	Sphingolipids	3
	PC	2
Amino acids and derivatives	Amino acids and derivatives	86
Organic acids	Organic acids	84
Nucleotides and derivatives	Nucleotides and derivatives	62
Alkaloids	Alkaloids	24
	Phenolamine	10
	Plumerane	5
Terpenoids	Triterpene	14
	Triterpene Saponin	3
	Terpene	3
	Sesquiterpenoids	2
	Monoterpenoids	1
	Ditepenoids	1
Tannins	Tannin	9
	Proanthocyanidins	6
Lignans and Coumarins	Lignans	6
	Coumarins	4
Quinones	Quinones	3
	Anthraquinone	1
Others	Saccharides and Alcohols	49
	Vitamin	16
	Others	4

## Sheet: Table 6
Table 6
Specific metabolite of F-Dc site.
Index	Molecular Weight	Ionization model	Compounds	Class
pme1777	611.161	[M]+	Cyanidin-3,5-O-diglucoside (Cyanin)*	Flavonoids
Lmtn002565	330.095	[M-H]-	1-O-Vanilloyl-D-Glucose*	Phenolic acids
Lmmn003663	330.095	[M-H]-	5-Glucosyloxy-2-Hydroxybenzoic acid methyl ester*	Phenolic acids
Lmbn005172	166.063	[M-H]-	2,6-Dimethoxybenzaldehyde	Phenolic acids
Hmmp002447	724.193	[M+H]+	Apigenin-7-O-rutinoside-4'-O-rhamnoside	Flavonoids
HJN055	436.136	[M-H]-	Dihydrocharcone-4'-O-glucoside	Flavonoids
Hmmp002266	886.247	[M+H]+	Apigenin-7-O-rutinoside-4'-O-rutinoside	Flavonoids
mws0052	446.085	[M+H]+	Baicalin	Flavonoids
Lmgn003073	368.111	[2M-H]-	5-O-Feruloylquinic acid	Phenolic acids
Lmmp003767	462.08	[M+H]+	Kaempferol-7-O-glucuronide	Flavonoids
Lmyp003837	740.216	[M+H]+	Isovitexin-7-O-glucoside-2''-O-rhamnoside	Flavonoids
pmn001697	446.085	[M-H]-	Apigenin-7-O-glucuronide	Flavonoids
Lmzn001664	624.133	[M-H]-	Kaempferol-3-O-glucuronide-7-O-glucoside	Flavonoids
Lmdp003509	434.085	[M+H]+	Quercetin-3-O-xyloside (Reynoutrin)*	Flavonoids
Hmcp001769	580.142	[M+H]+	Quercetin-3-O-rhamnosyl(1→2)arabinoside	Flavonoids
mws0489	150.032	[M-H]-	Benzoylformic acid	Organic acids
Lnrp102163	756.211	[M+H]+	Quercetin-3-O-rutinoside-7-O-rhamnoside	Flavonoids
Lmjp001367	581.15	[M]+	Cyanidin-3-O-(2''-O-xylosyl)galactoside	Flavonoids
HJN086	450.116	[M-H]-	Eriodictyol-3'-O-glucoside	Flavonoids
pmn001667	578.142	[M-H]-	Procyanidin B4	Tannins
pmb0475	670.174	[M+H]+	Gallic acid-4-O-(6'''-feruloyl)sophoroside	Tannins
Lmwp005248	902.248	[M+H]+	Kaempferol-3-O-(6'''-p-Coumaroyl)glucosyl-(1→2)-Glucoside-7-O-Rhamnoside	Flavonoids
Lmyn001269	610.154	[M-H]-	Kaempferol-3-O-sophoroside	Flavonoids
mws4183	434.085	[M-H]-	Quercetin-3-O-arabinoside (Guaijaverin)*	Flavonoids
pme2362	152.047	[M-H]-	Mandelic acid	Phenolic acids
pmb0666	800.216	[M+H]+	Isovitexin-7-O-(6''-sinapoyl)glucoside	Flavonoids
Cwjp002409	1005.25	[M]+	Cyanidin-3-O-(6''-O-p-coumaroyl)sophoroside-5-O-(6'''-O-malonyl)glucoside	Flavonoids
mws0042	306.074	[M-H]-	Epigallocatechin	Flavonoids
Lmtn003441	312.121	[M-H]-	2-Acetyl-3-hydroxyphenyl-1-O-glucoside	Phenolic acids
Lmjp003360	844.191	[M+H]+	Quercetin-3-O-(2''-malonyl)sophoroside-7-O-arabinoside	Flavonoids
Lmsn004970	504.127	[M-H]-	3,6-Di-O-caffeoyl glucose	Phenolic acids
pmb3006	432.106	[M-H]-	Apigenin-7-O-glucoside(Cosmosiin)*	Flavonoids
Zmyn002323	152.047	[M-H]-	2-Hydroxyphenylacetic acid	Organic acids
Lmmn004912	316.058	[M-H]-	3-O-Methylquercetin	Flavonoids
pmb3055	514.132	[M-H]-	p-Coumaroylquinic acid-4'-O-glucuronide	Phenolic acids
Lmhn003074	310.069	[M-H]-	Feruloylmalic acid	Phenolic acids
pmp001313	802.18	[M+H]+	6-Hydroxykaempferol-3,6-O-Diglucoside-7-O-Glucuronic Acid	Flavonoids
Hmln002199	506.107	[M-H]-	Quercetin-3-O-(6''-acetyl)galactoside*	Flavonoids
Lmfn000797	484.085	[M-H]-	2,3-Di-O-Galloyl-D-Glucose	Tannins
pmn001646	866.206	[M-H]-	Procyanidin C1	Tannins
Lmgn002679	94.042	[M-H]-	Phenol	Phenolic acids
mws0836	578.142	[M-H]-	Procyanidin B1	Tannins
Hmtn001288	182.058	[M-H]-	Methyl 2,4-dihydroxyphenylacetate	Phenolic acids
pmp000261	346.09	[M+H]+	Methyl 6-O-galloyl-glucoside	Tannins
pmn001612	754.232	[M-H]-	(3-Mustard acyl)-fructosyl-α-D-(6-mustard acyl)glucoside	Phenolic acids
mws0751	214.193	[M-H]-	Tridecanoic Acid	Lipids
mws2105	228.079	[M+H]+	Benzyl salicylate	Phenolic acids
mws0984	237.086	[M-H]-	L-Sepiapterin	Nucleotides and derivatives

## Sheet: Table 7
Table 7
Statistical table of differential metabolite numbers.
Class	L-Dc_vs_F-Dc		R-Dc_vs_F-Dc		R-Dc_vs_L-Dc		R-Dc_vs_S- Dc		S-Dc_vs_F-Dc		S-Dc_vs_L-Dc
	up	down	up	down	up	down	up	down	up	down	up	down
Amino acids and derivatives	41	11	27	26	12	36	13	37	36	12	15	20
Phenolic acids	53	47	71	35	52	35	54	33	49	47	39	34
Nucleotides and derivatives	17	12	16	12	13	16	10	22	26	8	20	6
Flavonoids	113	41	148	19	104	34	77	46	135	28	93	12
Quinones	2	0	2	2	1	2	1	1	3	1	2	1
Lignans and Coumarins	3	3	3	6	3	6	5	3	2	5	1	6
Others	30	10	31	9	25	15	25	18	38	5	24	9
Tannins	9	0	10	5	3	6	3	6	9	1	2	1
Alkaloids	20	5	18	2	12	14	13	6	17	9	11	13
Terpenoids	8	6	2	17	3	15	3	15	8	3	4	2
Organic acids	33	13	44	12	31	19	29	21	38	10	14	14
Lipids	49	22	28	47	24	72	27	53	33	24	7	28

## Sheet: Table 8
Table 8
EC50 values of DPPH and ABTS in Dc-1~Dc-10 compounds ( `x± s, n = 3).
Sample	EC50(µg/mL, DPPH)	EC50(µg/mL, ABTS)
Dc-1	>200 a	108±3.35 a
Dc-2	57.15±1.388 c	33.01±0.212 ef
Dc-3	>200 a	29.96±0.38 f
Dc-4	>200 a	60.81±0.665 c
Dc-5	103.6±0.751 b	19.09±0.473 g
Dc-6	>200 a	56.01±3.573 d
Dc-7	1.343±0.004 d	1.853±0.017 h
Dc-8	>200 a	80.32±0.357 b
Dc-9	>200 a	0.824±0.005 h
Dc-10	>200 a	34.35±0.655 e
VC	0.615±0.028 d	0.549±0.016 h
Note: Different lowercase letters in the same column indicate significant differences, with P <0.05 between the two letters.
